# Supplementary material for: The Arabidopsis Rho of Plants GTPase ROP1 Is a Potential Calcium-Dependent Protein Kinase (CDPK) Substrate
Source: Plants (Basel). 2021 Sep 29;10(10):2053. doi: 10.3390/plants10102053 (PMC8539224; doi:10.3390/plants10102053)
Supplement: Supplementary file 1 [file plants-10-02053-s001.zip]

Archive with 4 entries (4 files):
- Figure S1.pptx
- Figure S2.pptx
- Table S1.xlsx
- Table S2.pdf
