# Supplementary material for: The Arabidopsis Rho of Plants GTPase ROP1 Is a Potential Calcium-Dependent Protein Kinase (CDPK) Substrate
Source: Plants (Basel). 2021 Sep 29;10(10):2053. doi: 10.3390/plants10102053 (PMC8539224; doi:10.3390/plants10102053)
Supplement: Supplementary file 1 [file plants-10-02053-s001.zip › Table S1.xlsx]

## Sheet: ROP1_CPK17
				MD_150224_03_WT_FeNTA_etd_pp/SP selected +AtROP1s tryp+V8DE 5MC 3mods pSTY
				MD_150224_03_WT_FeNTA_hcd_pp/SP selected +AtROP1s tryp+V8DE 5MC 3mods pSTY
				MD_150224_04_WT_etd_pp/SP selected +AtROP1s tryp+V8DE 5MC 3mods pSTY
				MD_150224_04_WT_hcd_pp/SP all tryp 1MC 5ppm 20ppm
				MD_150224_04_WT_hcd_pp/SP selected +AtROP1s tryp+V8DE 5MC 3mods pSTY
		Acc #	Gene	Num Unique	% Cov	m/z	z	ppm	Peptide	Protein Mods	RT	Start	End	Score	Expect	Protein MW
1	[1]	1		63	79	437.713	2	0.091	M(Met-loss)SAS(Phospho)RFVK	Met-loss@1;Phospho@4=23	29.867	1	8	18.9	3.6e-05	22684.2
2	[1]	1		63	79	397.73	2	0.77	M(Met-loss)SASRFVK	Met-loss@1	25.283	1	8	20.2	4.7e-06	22684.2
3	[1]	1		63	79	397.73	2	0.77	M(Met-loss)SASRFVK	Met-loss@1	25.3	1	8	19.2	0.0055	22684.2
4	[1]	1		63	79	397.73	2	0.013	M(Met-loss)SASRFVK	Met-loss@1	25.567	1	8	17.1	0.0018	22684.2
5	[1]	1		63	79	397.73	2	0.013	M(Met-loss)SASRFVK	Met-loss@1	25.567	1	8	22.4	4e-06	22684.2
6	[1]	1		63	79	397.73	2	0.52	M(Met-loss)SASRFVK	Met-loss@1	25.833	1	8	17.3	0.0047	22684.2
7	[1]	1		63	79	397.73	2	0.52	M(Met-loss)SASRFVK	Met-loss@1	25.833	1	8	23.6	4.9e-07	22684.2
8	[1]	1		63	79	397.73	2	0.26	M(Met-loss)SASRFVK	Met-loss@1	26.017	1	8	15.5	1.9e-06	22684.2
9	[1]	1		63	79	397.73	2	0.77	M(Met-loss)SASRFVK	Met-loss@1	26.117	1	8	25.9	2.5e-07	22684.2
10	[1]	1		63	79	397.73	2	0.52	M(Met-loss)SASRFVK	Met-loss@1	26.267	1	8	22.1	5.2e-07	22684.2
11	[1]	1		63	79	397.73	2	0.77	M(Met-loss)SASRFVK	Met-loss@1	26.4	1	8	25.2	2.5e-07	22684.2
12	[1]	1		63	79	397.73	2	0.52	M(Met-loss)SASRFVK	Met-loss@1	26.533	1	8	17.5	0.0047	22684.2
13	[1]	1		63	79	397.73	2	0.52	M(Met-loss)SASRFVK	Met-loss@1	26.533	1	8	19.7	2.2e-06	22684.2
14	[1]	1		63	79	397.73	2	0.52	M(Met-loss)SASRFVK	Met-loss@1	26.683	1	8	26.4	1.2e-07	22684.2
15	[1]	1		63	79	397.73	2	0.52	M(Met-loss)SASRFVK	Met-loss@1	26.7	1	8	16.2	0.0029	22684.2
16	[1]	1		63	79	397.73	2	0.26	M(Met-loss)SASRFVK	Met-loss@1	26.783	1	8	21.5	1.9e-06	22684.2
17	[1]	1		63	79	397.73	2	0.52	M(Met-loss)SASRFVK	Met-loss@1	26.967	1	8	22.1	1.6e-06	22684.2
18	[1]	1		63	79	397.73	2	0.52	M(Met-loss)SASRFVK	Met-loss@1	26.983	1	8	17.5	0.013	22684.2
19	[1]	1		63	79	397.73	2	0.26	M(Met-loss)SASRFVK	Met-loss@1	27.05	1	8	19.1	4.8e-06	22684.2
20	[1]	1		63	79	397.729	2	-0.24	M(Met-loss)SASRFVK	Met-loss@1	27.25	1	8	17	0.0057	22684.2
21	[1]	1		63	79	397.729	2	-0.24	M(Met-loss)SASRFVK	Met-loss@1	27.25	1	8	20.9	3.2e-06	22684.2
22	[1]	1		63	79	397.73	2	0.013	M(Met-loss)SASRFVK	Met-loss@1	27.3	1	8	15.2	0.0056	22684.2
23	[1]	1		63	79	397.73	2	0.013	M(Met-loss)SASRFVK	Met-loss@1	27.3	1	8	20.8	1.1e-06	22684.2
24	[1]	1		63	79	397.73	2	0.26	M(Met-loss)SASRFVK	Met-loss@1	27.55	1	8	20.6	4.3e-06	22684.2
25	[1]	1		63	79	397.73	2	0.013	M(Met-loss)SASRFVK	Met-loss@1	27.55	1	8	15.1	0.014	22684.2
26	[1]	1		63	79	397.73	2	0.013	M(Met-loss)SASRFVK	Met-loss@1	27.55	1	8	21.7	2.7e-06	22684.2
27	[1]	1		63	79	397.73	2	0.26	M(Met-loss)SASRFVK	Met-loss@1	27.817	1	8	18.6	5.4e-06	22684.2
28	[1]	1		63	79	397.73	2	0.52	M(Met-loss)SASRFVK	Met-loss@1	27.85	1	8	24.2	2.8e-07	22684.2
29	[1]	1		63	79	397.73	2	0.26	M(Met-loss)SASRFVK	Met-loss@1	28.067	1	8	15.5	3e-06	22684.2
30	[1]	1		63	79	397.73	2	0.013	M(Met-loss)SASRFVK	Met-loss@1	28.133	1	8	21.1	2.2e-06	22684.2
31	[1]	1		63	79	397.73	2	0.013	M(Met-loss)SASRFVK	Met-loss@1	28.133	1	8	16.6	0.0052	22684.2
32	[1]	1		63	79	397.73	2	0.77	M(Met-loss)SASRFVK	Met-loss@1	28.367	1	8	15.6	2e-05	22684.2
33	[1]	1		63	79	397.73	2	0.26	M(Met-loss)SASRFVK	Met-loss@1	28.417	1	8	16.7	1e-05	22684.2
34	[1]	1		63	79	397.73	2	0.013	M(Met-loss)SASRFVK	Met-loss@1	28.717	1	8	20.5	3.8e-06	22684.2
35	[1]	1		63	79	397.729	2	-0.24	M(Met-loss)SASRFVK	Met-loss@1	29	1	8	18.3	5.6e-06	22684.2
36	[1]	1		63	79	397.729	2	-0.24	M(Met-loss)SASRFVK	Met-loss@1	29.017	1	8	15.9	0.014	22684.2
37	[1]	1		63	79	397.73	2	0.77	M(Met-loss)SASRFVK	Met-loss@1	29.3	1	8	21	0.00078	22684.2
38	[1]	1		63	79	397.73	2	0.77	M(Met-loss)SASRFVK	Met-loss@1	29.3	1	8	21.1	1.9e-06	22684.2
39	[1]	1		63	79	397.73	2	0.013	M(Met-loss)SASRFVK	Met-loss@1	29.583	1	8	15.3	0.015	22684.2
40	[1]	1		63	79	397.73	2	0.013	M(Met-loss)SASRFVK	Met-loss@1	29.583	1	8	20.1	7e-06	22684.2
41	[1]	1		63	79	397.73	2	0.52	M(Met-loss)SASRFVK	Met-loss@1	29.867	1	8	23.4	1.5e-06	22684.2
42	[1]	1		63	79	397.73	2	0.52	M(Met-loss)SASRFVK	Met-loss@1	29.867	1	8	16.5	0.019	22684.2
43	[1]	1		63	79	397.73	2	0.013	M(Met-loss)SASRFVK	Met-loss@1	30.167	1	8	20.1	5e-06	22684.2
44	[1]	1		63	79	397.73	2	0.013	M(Met-loss)SASRFVK	Met-loss@1	30.183	1	8	18.2	0.0017	22684.2
45	[1]	1		63	79	475.91	3	0.19	M(Met-loss)SASRFVKC(Carbamidomethyl)VTVGD	Met-loss@1	38.283	1	14	24.3	1.1e-05	22684.2
46	[1]	1		63	79	475.91	3	0.19	M(Met-loss)SASRFVKC(Carbamidomethyl)VTVGD	Met-loss@1	38.283	1	14	18.6	2.3e-07	22684.2
47	[1]	1		63	79	475.91	3	0.61	M(Met-loss)SASRFVKC(Carbamidomethyl)VTVGD	Met-loss@1	38.583	1	14	27.8	3.1e-05	22684.2
48	[1]	1		63	79	475.91	3	0.61	M(Met-loss)SASRFVKC(Carbamidomethyl)VTVGD	Met-loss@1	38.583	1	14	21.2	3.1e-08	22684.2
49	[1]	1		63	79	531.766	2	0.85	C(Carbamidomethyl)VTVGDGAVGK		29.367	9	19	39	5e-13	22684.2
50	[1]	1		63	79	531.766	2	0.85	C(Carbamidomethyl)VTVGDGAVGK		29.367	9	19	30.1	5e-05	22684.2
51	[1]	1		63	79	531.766	2	0.29	C(Carbamidomethyl)VTVGDGAVGK		29.633	9	19	28.1	0.00011	22684.2
52	[1]	1		63	79	531.766	2	0.29	C(Carbamidomethyl)VTVGDGAVGK		29.633	9	19	41.8	2.6e-12	22684.2
53	[1]	1		63	79	531.766	2	-0.091	C(Carbamidomethyl)VTVGDGAVGK		29.917	9	19	28.3	4.7e-05	22684.2
54	[1]	1		63	79	531.766	2	-0.091	C(Carbamidomethyl)VTVGDGAVGK		29.917	9	19	39.4	7.8e-12	22684.2
55	[1]	1		63	79	531.766	2	0.29	C(Carbamidomethyl)VTVGDGAVGK		30.233	9	19	27.4	2.2e-05	22684.2
56	[1]	1		63	79	531.766	2	0.29	C(Carbamidomethyl)VTVGDGAVGK		30.233	9	19	40	1.5e-11	22684.2
57	[1]	1		63	79	531.766	2	0.097	C(Carbamidomethyl)VTVGDGAVGK		30.517	9	19	37.2	1e-05	22684.2
58	[1]	1		63	79	531.766	2	0.097	C(Carbamidomethyl)VTVGDGAVGK		30.517	9	19	38.4	4.7e-11	22684.2
59	[1]	1		63	79	531.766	2	0.097	C(Carbamidomethyl)VTVGDGAVGK		30.783	9	19	39.7	3.7e-11	22684.2
60	[1]	1		63	79	531.766	2	0.097	C(Carbamidomethyl)VTVGDGAVGK		30.783	9	19	30.3	2.7e-06	22684.2
61	[1]	1		63	79	531.766	2	-0.28	C(Carbamidomethyl)VTVGDGAVGK		31.05	9	19	37.4	2.9e-11	22684.2
62	[1]	1		63	79	531.766	2	-0.28	C(Carbamidomethyl)VTVGDGAVGK		31.067	9	19	39.7	5.5e-07	22684.2
63	[1]	1		63	79	531.766	2	0.097	C(Carbamidomethyl)VTVGDGAVGK		31.317	9	19	19.2	0.00021	22684.2
64	[1]	1		63	79	531.766	2	0.097	C(Carbamidomethyl)VTVGDGAVGK		31.317	9	19	24.6	1.6e-10	22684.2
65	[1]	1		63	79	531.766	2	0.85	C(Carbamidomethyl)VTVGDGAVGK		31.317	9	19	40.3	1.4e-11	22684.2
66	[1]	1		63	79	531.766	2	0.85	C(Carbamidomethyl)VTVGDGAVGK		31.333	9	19	31.1	5.2e-06	22684.2
67	[1]	1		63	79	531.766	2	0.29	C(Carbamidomethyl)VTVGDGAVGK		31.583	9	19	17.4	0.00012	22684.2
68	[1]	1		63	79	531.766	2	0.29	C(Carbamidomethyl)VTVGDGAVGK		31.583	9	19	27.4	9.4e-11	22684.2
69	[1]	1		63	79	531.766	2	0.29	C(Carbamidomethyl)VTVGDGAVGK		31.583	9	19	37.9	1.7e-06	22684.2
70	[1]	1		63	79	531.766	2	0.29	C(Carbamidomethyl)VTVGDGAVGK		31.583	9	19	38.1	4e-11	22684.2
71	[1]	1		63	79	531.766	2	-0.091	C(Carbamidomethyl)VTVGDGAVGK		31.833	9	19	21.4	5e-10	22684.2
72	[1]	1		63	79	531.766	2	-0.091	C(Carbamidomethyl)VTVGDGAVGK		31.85	9	19	20.3	0.00011	22684.2
73	[1]	1		63	79	531.766	2	0.47	C(Carbamidomethyl)VTVGDGAVGK		31.85	9	19	29.9	8.1e-06	22684.2
74	[1]	1		63	79	531.766	2	0.47	C(Carbamidomethyl)VTVGDGAVGK		31.85	9	19	38.4	2.9e-11	22684.2
75	[1]	1		63	79	531.766	2	0.097	C(Carbamidomethyl)VTVGDGAVGK		32.117	9	19	40	3e-11	22684.2
76	[1]	1		63	79	531.766	2	0.097	C(Carbamidomethyl)VTVGDGAVGK		32.117	9	19	27.4	1.5e-05	22684.2
77	[1]	1		63	79	531.766	2	0.66	C(Carbamidomethyl)VTVGDGAVGK		32.4	9	19	33.3	8.2e-06	22684.2
78	[1]	1		63	79	531.766	2	0.66	C(Carbamidomethyl)VTVGDGAVGK		32.4	9	19	38.8	3.6e-11	22684.2
79	[1]	1		63	79	531.766	2	0.47	C(Carbamidomethyl)VTVGDGAVGK		32.65	9	19	34.1	1.4e-06	22684.2
80	[1]	1		63	79	531.766	2	0.47	C(Carbamidomethyl)VTVGDGAVGK		32.65	9	19	39.4	2.5e-11	22684.2
81	[1]	1		63	79	531.767	2	1	C(Carbamidomethyl)VTVGDGAVGK		32.95	9	19	31.4	1.5e-06	22684.2
82	[1]	1		63	79	531.767	2	1	C(Carbamidomethyl)VTVGDGAVGK		32.95	9	19	38.8	3.3e-11	22684.2
83	[1]	1		63	79	531.766	2	-0.091	C(Carbamidomethyl)VTVGDGAVGK		33.25	9	19	32.9	2.6e-05	22684.2
84	[1]	1		63	79	531.766	2	-0.091	C(Carbamidomethyl)VTVGDGAVGK		33.25	9	19	38	9.4e-11	22684.2
85	[1]	1		63	79	531.766	2	0.85	C(Carbamidomethyl)VTVGDGAVGK		33.517	9	19	31	8.2e-06	22684.2
86	[1]	1		63	79	531.766	2	0.85	C(Carbamidomethyl)VTVGDGAVGK		33.517	9	19	37.8	2.6e-11	22684.2
87	[1]	1		63	79	531.766	2	0.66	C(Carbamidomethyl)VTVGDGAVGK		33.817	9	19	30.9	1.1e-05	22684.2
88	[1]	1		63	79	531.766	2	0.66	C(Carbamidomethyl)VTVGDGAVGK		33.817	9	19	39	1.2e-11	22684.2
89	[1]	1		63	79	531.766	2	0.47	C(Carbamidomethyl)VTVGDGAVGK		34.083	9	19	34.4	2.5e-06	22684.2
90	[1]	1		63	79	531.766	2	0.47	C(Carbamidomethyl)VTVGDGAVGK		34.083	9	19	38.1	4.9e-11	22684.2
91	[1]	1		63	79	531.767	2	1.6	C(Carbamidomethyl)VTVGDGAVGK		34.333	9	19	37.2	8e-06	22684.2
92	[1]	1		63	79	531.767	2	1.6	C(Carbamidomethyl)VTVGDGAVGK		34.333	9	19	39.6	2.3e-11	22684.2
93	[1]	1		63	79	531.767	2	1.4	C(Carbamidomethyl)VTVGDGAVGK		34.65	9	19	30.8	3.4e-05	22684.2
94	[1]	1		63	79	531.767	2	1.4	C(Carbamidomethyl)VTVGDGAVGK		34.65	9	19	38.4	3.6e-11	22684.2
95	[1]	1		63	79	531.767	2	1.8	C(Carbamidomethyl)VTVGDGAVGK		34.95	9	19	38.6	4.2e-11	22684.2
96	[1]	1		63	79	531.767	2	1.8	C(Carbamidomethyl)VTVGDGAVGK		34.95	9	19	29.2	4.1e-06	22684.2
97	[1]	1		63	79	531.767	2	1.2	C(Carbamidomethyl)VTVGDGAVGK		35.233	9	19	39.7	2.1e-11	22684.2
98	[1]	1		63	79	531.767	2	1.2	C(Carbamidomethyl)VTVGDGAVGK		35.25	9	19	33.2	1e-05	22684.2
99	[1]	1		63	79	531.767	2	1.2	C(Carbamidomethyl)VTVGDGAVGK		35.533	9	19	34.1	1.5e-06	22684.2
100	[1]	1		63	79	531.767	2	1.2	C(Carbamidomethyl)VTVGDGAVGK		35.533	9	19	41.2	1.9e-11	22684.2
101	[1]	1		63	79	531.766	2	0.66	C(Carbamidomethyl)VTVGDGAVGK		35.817	9	19	31.3	8.9e-06	22684.2
102	[1]	1		63	79	531.766	2	0.66	C(Carbamidomethyl)VTVGDGAVGK		35.817	9	19	39	4e-11	22684.2
103	[1]	1		63	79	531.766	2	0.66	C(Carbamidomethyl)VTVGDGAVGK		36.083	9	19	39.6	1.8e-11	22684.2
104	[1]	1		63	79	531.766	2	0.66	C(Carbamidomethyl)VTVGDGAVGK		36.1	9	19	32.1	2.3e-05	22684.2
105	[1]	1		63	79	531.766	2	-0.091	C(Carbamidomethyl)VTVGDGAVGK		36.367	9	19	29.9	1.8e-05	22684.2
106	[1]	1		63	79	531.766	2	-0.091	C(Carbamidomethyl)VTVGDGAVGK		36.367	9	19	40	8.3e-12	22684.2
107	[1]	1		63	79	527.233	2	-0.81	TAGQEDYNR		24.083	61	69	20.7	0.00045	22684.2
108	[1]	1		63	79	527.233	2	-0.81	TAGQEDYNR		24.083	61	69	36.1	3.1e-13	22684.2
109	[1]	1		63	79	527.232	2	-1.9	TAGQEDYNR		24.383	61	69	38.7	3.7e-05	22684.2
110	[1]	1		63	79	527.232	2	-1.9	TAGQEDYNR		24.383	61	69	49.1	2.5e-12	22684.2
111	[1]	1		63	79	527.232	2	-1.8	TAGQEDYNR		24.633	61	69	47.8	1.2e-11	22684.2
112	[1]	1		63	79	527.232	2	-1.8	TAGQEDYNR		24.65	61	69	24.8	7.1e-05	22684.2
113	[1]	1		63	79	527.233	2	-0.81	TAGQEDYNR		24.9	61	69	32	1.1e-05	22684.2
114	[1]	1		63	79	527.233	2	-0.81	TAGQEDYNR		24.9	61	69	44	9.4e-12	22684.2
115	[1]	1		63	79	527.234	2	0.33	TAGQEDYNR		25.2	61	69	23.9	0.00026	22684.2
116	[1]	1		63	79	527.234	2	0.33	TAGQEDYNR		25.2	61	69	44	2.6e-11	22684.2
117	[1]	1		63	79	527.234	2	0.14	TAGQEDYNR		25.483	61	69	35.7	1.3e-10	22684.2
118	[1]	1		63	79	527.234	2	0.14	TAGQEDYNR		25.5	61	69	21.1	0.0012	22684.2
119	[1]	1		63	79	452.772	2	-0.43	LRPLSYR		31.633	70	76	25.5	3.4e-09	22684.2
120	[1]	1		63	79	452.772	2	-0.21	LRPLSYR		31.9	70	76	32.9	2.9e-08	22684.2
121	[1]	1		63	79	452.772	2	0.23	LRPLSYR		32.183	70	76	26.7	5e-08	22684.2
122	[1]	1		63	79	452.772	2	0.23	LRPLSYR		33.333	70	76	21.4	5.9e-08	22684.2
123	[1]	1		63	79	452.772	2	-0.21	LRPLSYR		33.633	70	76	26.5	9.1e-09	22684.2
124	[1]	1		63	79	452.772	2	0.68	LRPLSYR		34.15	70	76	22.9	7.9e-08	22684.2
125	[1]	1		63	79	452.772	2	0.46	LRPLSYR		34.4	70	76	15.7	0.0073	22684.2
126	[1]	1		63	79	452.772	2	0.46	LRPLSYR		34.4	70	76	27.2	3.4e-07	22684.2
127	[1]	1		63	79	452.772	2	0.46	LRPLSYR		34.667	70	76	27.7	5e-08	22684.2
128	[1]	1		63	79	452.772	2	1.1	LRPLSYR		34.933	70	76	31.9	3.9e-08	22684.2
129	[1]	1		63	79	452.772	2	1.1	LRPLSYR		35.217	70	76	27.3	8.7e-08	22684.2
130	[1]	1		63	79	452.772	2	0.46	LRPLSYR		35.5	70	76	16.8	0.00062	22684.2
131	[1]	1		63	79	452.772	2	0.46	LRPLSYR		35.5	70	76	29.1	3e-08	22684.2
132	[1]	1		63	79	452.772	2	0.013	LRPLSYR		35.6	70	76	17.4	1.3e-06	22684.2
133	[1]	1		63	79	452.772	2	0.9	LRPLSYR		35.783	70	76	28.3	5.4e-08	22684.2
134	[1]	1		63	79	452.772	2	0.9	LRPLSYR		36.067	70	76	27.8	2e-07	22684.2
135	[1]	1		63	79	452.772	2	0.013	LRPLSYR		36.15	70	76	15.5	7.2e-07	22684.2
136	[1]	1		63	79	452.772	2	0.46	LRPLSYR		36.333	70	76	16.5	0.00077	22684.2
137	[1]	1		63	79	452.772	2	0.46	LRPLSYR		36.333	70	76	27.7	6.7e-08	22684.2
138	[1]	1		63	79	452.772	2	1.3	LRPLSYR		36.6	70	76	29.3	2.2e-08	22684.2
139	[1]	1		63	79	452.772	2	0.9	LRPLSYR		36.867	70	76	27.7	1.2e-07	22684.2
140	[1]	1		63	79	452.772	2	1.1	LRPLSYR		37.15	70	76	15.8	0.0004	22684.2
141	[1]	1		63	79	452.772	2	1.1	LRPLSYR		37.15	70	76	28.8	4.9e-08	22684.2
142	[1]	1		63	79	452.772	2	0.68	LRPLSYR		37.45	70	76	18.6	0.0011	22684.2
143	[1]	1		63	79	452.772	2	0.68	LRPLSYR		37.45	70	76	29.8	1.6e-08	22684.2
144	[1]	1		63	79	452.772	2	0.68	LRPLSYR		37.7	70	76	15.1	0.01	22684.2
145	[1]	1		63	79	452.772	2	0.68	LRPLSYR		37.7	70	76	29.9	1.3e-07	22684.2
146	[1]	1		63	79	452.772	2	0.9	LRPLSYR		37.95	70	76	28.3	4e-08	22684.2
147	[1]	1		63	79	452.772	2	0.9	LRPLSYR		37.967	70	76	17.6	0.0034	22684.2
148	[1]	1		63	79	452.772	2	0.9	LRPLSYR		38.217	70	76	27.7	5.6e-08	22684.2
149	[1]	1		63	79	452.772	2	0.68	LRPLSYR		38.483	70	76	15.4	0.019	22684.2
150	[1]	1		63	79	452.772	2	0.68	LRPLSYR		38.483	70	76	28.3	1.1e-07	22684.2
151	[1]	1		63	79	452.772	2	0.46	LRPLSYR		38.75	70	76	27.7	1.5e-07	22684.2
152	[1]	1		63	79	452.772	2	0.46	LRPLSYR		38.767	70	76	17.9	0.0081	22684.2
153	[1]	1		63	79	452.772	2	0.9	LRPLSYR		39.033	70	76	16.4	0.038	22684.2
154	[1]	1		63	79	452.772	2	0.9	LRPLSYR		39.033	70	76	28.3	2e-07	22684.2
155	[1]	1		63	79	452.772	2	0.46	LRPLSYR		39.317	70	76	30.8	2.2e-08	22684.2
156	[1]	1		63	79	452.772	2	0.68	LRPLSYR		39.617	70	76	18.2	0.0038	22684.2
157	[1]	1		63	79	452.772	2	0.68	LRPLSYR		39.617	70	76	31.9	4.2e-08	22684.2
158	[1]	1		63	79	452.772	2	1.1	LRPLSYR		39.883	70	76	27.7	1.2e-07	22684.2
159	[1]	1		63	79	452.772	2	0.9	LRPLSYR		40.167	70	76	29.2	4.4e-09	22684.2
160	[1]	1		63	79	452.772	2	0.68	LRPLSYR		40.45	70	76	15.3	0.024	22684.2
161	[1]	1		63	79	452.772	2	0.68	LRPLSYR		40.45	70	76	30.8	9.7e-09	22684.2
162	[1]	1		63	79	452.772	2	1.3	LRPLSYR		40.733	70	76	26.1	5e-08	22684.2
163	[1]	1		63	79	452.772	2	0.68	LRPLSYR		41.033	70	76	31.9	1.1e-07	22684.2
164	[1]	1		63	79	452.772	2	0.68	LRPLSYR		41.333	70	76	28.6	6.9e-09	22684.2
165	[1]	1		63	79	452.772	2	1.3	LRPLSYR		41.65	70	76	30.8	3.4e-08	22684.2
166	[1]	1		63	79	452.772	2	1.1	LRPLSYR		41.95	70	76	30.8	5.1e-09	22684.2
167	[1]	1		63	79	452.772	2	-0.21	LRPLSYR		42.25	70	76	27.7	2e-07	22684.2
168	[1]	1		63	79	452.771	2	-1.1	LRPLSYR		42.5	70	76	30.3	4.8e-08	22684.2
169	[1]	1		63	79	452.772	2	-0.21	LRPLSYR		42.817	70	76	23	7.7e-09	22684.2
170	[1]	1		63	79	452.772	2	-0.21	LRPLSYR		42.833	70	76	15.3	0.033	22684.2
171	[1]	1		63	79	452.772	2	0.013	LRPLSYR		43.083	70	76	26.1	4.5e-08	22684.2
172	[1]	1		63	79	452.772	2	0.23	LRPLSYR		43.35	70	76	27.1	6.3e-09	22684.2
173	[1]	1		63	79	452.773	2	1.8	LRPLSYR		43.667	70	76	24.9	7e-08	22684.2
174	[1]	1		63	79	452.773	2	2.7	LRPLSYR		43.933	70	76	28.6	5.3e-09	22684.2
175	[1]	1		63	79	452.773	2	2.7	LRPLSYR		43.95	70	76	16.5	0.017	22684.2
176	[1]	1		63	79	452.773	2	2	LRPLSYR		44.233	70	76	25.5	3.8e-09	22684.2
177	[1]	1		63	79	574.315	2	0.78	LRPLSYRGAD		35.75	70	79	25.7	0.00065	22684.2
178	[1]	1		63	79	383.213	3	2.3	LRPLSYRGAD		35.75	70	79	33.6	1.1e-12	22684.2
179	[1]	1		63	79	383.213	3	2.3	LRPLSYRGAD		35.767	70	79	24.3	0.0002	22684.2
180	[1]	1		63	79	574.315	2	1.1	LRPLSYRGAD		36.033	70	79	24	0.0021	22684.2
181	[1]	1		63	79	574.315	2	1.1	LRPLSYRGAD		36.033	70	79	29.6	9.8e-09	22684.2
182	[1]	1		63	79	383.213	3	2	LRPLSYRGAD		36.05	70	79	24.6	0.00011	22684.2
183	[1]	1		63	79	383.213	3	2	LRPLSYRGAD		36.05	70	79	38	1.2e-12	22684.2
184	[1]	1		63	79	574.315	2	0.25	LRPLSYRGAD		36.3	70	79	25.4	0.0012	22684.2
185	[1]	1		63	79	574.315	2	0.25	LRPLSYRGAD		36.3	70	79	22.4	1e-07	22684.2
186	[1]	1		63	79	383.213	3	1.2	LRPLSYRGAD		36.317	70	79	29.6	2.9e-06	22684.2
187	[1]	1		63	79	383.213	3	1.2	LRPLSYRGAD		36.317	70	79	33.9	1e-12	22684.2
188	[1]	1		63	79	383.213	3	1.5	LRPLSYRGAD		36.567	70	79	33.9	9e-13	22684.2
189	[1]	1		63	79	383.213	3	1.5	LRPLSYRGAD		36.567	70	79	23	0.00013	22684.2
190	[1]	1		63	79	574.314	2	-0.095	LRPLSYRGAD		36.583	70	79	28.8	0.00056	22684.2
191	[1]	1		63	79	574.314	2	-0.095	LRPLSYRGAD		36.583	70	79	22.4	5.6e-07	22684.2
192	[1]	1		63	79	592.346	4	0.47	LRPLSYRGADVFILAFSLISK		71.933	70	90	52.4	1.2e-07	22684.2
193	[1]	1		63	79	592.346	4	0.47	LRPLSYRGADVFILAFSLISK		71.933	70	90	32.8	1.7e-10	22684.2
194	[1]	1		63	79	789.46	3	2.1	LRPLSYRGADVFILAFSLISK		72	70	90	54	7.5e-11	22684.2
195	[1]	1		63	79	789.46	3	2.1	LRPLSYRGADVFILAFSLISK		72.017	70	90	44.1	3.3e-08	22684.2
196	[1]	1		63	79	592.346	4	1.3	LRPLSYRGADVFILAFSLISK		72.183	70	90	66.7	6.3e-09	22684.2
197	[1]	1		63	79	592.346	4	1.3	LRPLSYRGADVFILAFSLISK		72.183	70	90	40	2.6e-10	22684.2
198	[1]	1		63	79	789.459	3	1.5	LRPLSYRGADVFILAFSLISK		72.267	70	90	46.9	1e-08	22684.2
199	[1]	1		63	79	789.459	3	1.5	LRPLSYRGADVFILAFSLISK		72.267	70	90	50.9	4.5e-10	22684.2
200	[1]	1		63	79	592.346	4	1.7	LRPLSYRGADVFILAFSLISK		72.45	70	90	57.6	5.3e-08	22684.2
201	[1]	1		63	79	592.346	4	1.7	LRPLSYRGADVFILAFSLISK		72.45	70	90	33.6	7.2e-11	22684.2
202	[1]	1		63	79	789.459	3	1.6	LRPLSYRGADVFILAFSLISK		72.517	70	90	55.7	7.9e-10	22684.2
203	[1]	1		63	79	789.459	3	1.6	LRPLSYRGADVFILAFSLISK		72.517	70	90	55.6	2.1e-11	22684.2
204	[1]	1		63	79	592.346	4	1.7	LRPLSYRGADVFILAFSLISK		72.75	70	90	46	1.6e-10	22684.2
205	[1]	1		63	79	592.346	4	1.7	LRPLSYRGADVFILAFSLISK		72.75	70	90	63.4	1.5e-08	22684.2
206	[1]	1		63	79	789.46	3	1.9	LRPLSYRGADVFILAFSLISK		72.817	70	90	41.1	3.4e-07	22684.2
207	[1]	1		63	79	789.46	3	1.9	LRPLSYRGADVFILAFSLISK		72.817	70	90	39.6	1.2e-08	22684.2
208	[1]	1		63	79	592.346	4	1.7	LRPLSYRGADVFILAFSLISK		73.05	70	90	37.7	1.5e-11	22684.2
209	[1]	1		63	79	592.346	4	1.7	LRPLSYRGADVFILAFSLISK		73.05	70	90	62.6	4.6e-09	22684.2
210	[1]	1		63	79	789.459	3	1.8	LRPLSYRGADVFILAFSLISK		73.067	70	90	52.4	7.7e-11	22684.2
211	[1]	1		63	79	789.459	3	1.8	LRPLSYRGADVFILAFSLISK		73.067	70	90	44.9	1.5e-08	22684.2
212	[1]	1		63	79	592.346	4	1.5	LRPLSYRGADVFILAFSLISK		73.3	70	90	61.4	1.9e-08	22684.2
213	[1]	1		63	79	592.346	4	1.5	LRPLSYRGADVFILAFSLISK		73.3	70	90	34.2	3e-11	22684.2
214	[1]	1		63	79	789.46	3	1.9	LRPLSYRGADVFILAFSLISK		73.333	70	90	41.9	1e-07	22684.2
215	[1]	1		63	79	789.46	3	1.9	LRPLSYRGADVFILAFSLISK		73.333	70	90	52.9	8.7e-11	22684.2
216	[1]	1		63	79	592.346	4	1.1	LRPLSYRGADVFILAFSLISK		73.567	70	90	64.4	2.2e-08	22684.2
217	[1]	1		63	79	592.346	4	1.1	LRPLSYRGADVFILAFSLISK		73.567	70	90	41.6	2.7e-11	22684.2
218	[1]	1		63	79	789.459	3	1.5	LRPLSYRGADVFILAFSLISK		73.583	70	90	43.9	3.6e-09	22684.2
219	[1]	1		63	79	789.459	3	1.5	LRPLSYRGADVFILAFSLISK		73.6	70	90	44.1	3.4e-07	22684.2
220	[1]	1		63	79	592.346	4	1.1	LRPLSYRGADVFILAFSLISK		73.833	70	90	67.6	5.2e-09	22684.2
221	[1]	1		63	79	592.346	4	1.1	LRPLSYRGADVFILAFSLISK		73.833	70	90	42.7	4.4e-12	22684.2
222	[1]	1		63	79	789.459	3	1.5	LRPLSYRGADVFILAFSLISK		73.85	70	90	52.4	2.5e-10	22684.2
223	[1]	1		63	79	789.459	3	1.5	LRPLSYRGADVFILAFSLISK		73.867	70	90	53.9	1.1e-08	22684.2
224	[1]	1		63	79	592.346	4	1.7	LRPLSYRGADVFILAFSLISK		74.1	70	90	43.2	2.2e-09	22684.2
225	[1]	1		63	79	592.346	4	1.7	LRPLSYRGADVFILAFSLISK		74.1	70	90	66.4	1.7e-08	22684.2
226	[1]	1		63	79	789.459	3	1.6	LRPLSYRGADVFILAFSLISK		74.117	70	90	48.9	3.6e-10	22684.2
227	[1]	1		63	79	789.459	3	1.6	LRPLSYRGADVFILAFSLISK		74.133	70	90	48.1	8.7e-09	22684.2
228	[1]	1		63	79	592.346	4	1.3	LRPLSYRGADVFILAFSLISK		74.383	70	90	61	1e-07	22684.2
229	[1]	1		63	79	592.346	4	1.3	LRPLSYRGADVFILAFSLISK		74.383	70	90	41.4	2.2e-12	22684.2
230	[1]	1		63	79	789.459	3	1.4	LRPLSYRGADVFILAFSLISK		74.4	70	90	48.9	3.8e-09	22684.2
231	[1]	1		63	79	789.459	3	1.4	LRPLSYRGADVFILAFSLISK		74.4	70	90	55.3	1e-11	22684.2
232	[1]	1		63	79	592.346	4	1.3	LRPLSYRGADVFILAFSLISK		74.65	70	90	40.7	1.9e-12	22684.2
233	[1]	1		63	79	592.346	4	1.3	LRPLSYRGADVFILAFSLISK		74.667	70	90	62.9	6e-08	22684.2
234	[1]	1		63	79	789.46	3	2.3	LRPLSYRGADVFILAFSLISK		74.667	70	90	42.6	3.7e-09	22684.2
235	[1]	1		63	79	789.46	3	2.3	LRPLSYRGADVFILAFSLISK		74.683	70	90	47.8	1.7e-09	22684.2
236	[1]	1		63	79	592.346	4	1.5	LRPLSYRGADVFILAFSLISK		74.933	70	90	40	2.2e-12	22684.2
237	[1]	1		63	79	592.346	4	1.5	LRPLSYRGADVFILAFSLISK		74.95	70	90	59.4	6.1e-08	22684.2
238	[1]	1		63	79	789.46	3	1.9	LRPLSYRGADVFILAFSLISK		74.95	70	90	45.2	9.3e-10	22684.2
239	[1]	1		63	79	789.46	3	1.9	LRPLSYRGADVFILAFSLISK		74.967	70	90	40.3	1.6e-07	22684.2
240	[1]	1		63	79	592.346	4	0.81	LRPLSYRGADVFILAFSLISK		75.217	70	90	38.2	2.2e-12	22684.2
241	[1]	1		63	79	592.346	4	0.81	LRPLSYRGADVFILAFSLISK		75.233	70	90	52.9	9e-08	22684.2
242	[1]	1		63	79	789.459	3	1	LRPLSYRGADVFILAFSLISK		75.25	70	90	44.6	3.2e-09	22684.2
243	[1]	1		63	79	789.459	3	1	LRPLSYRGADVFILAFSLISK		75.267	70	90	38.9	1.4e-06	22684.2
244	[1]	1		63	79	592.346	4	0.64	LRPLSYRGADVFILAFSLISK		75.5	70	90	60.9	4.3e-08	22684.2
245	[1]	1		63	79	592.346	4	0.64	LRPLSYRGADVFILAFSLISK		75.5	70	90	39.5	1.2e-11	22684.2
246	[1]	1		63	79	789.458	3	0.5	LRPLSYRGADVFILAFSLISK		75.533	70	90	32.5	4.8e-06	22684.2
247	[1]	1		63	79	789.458	3	0.5	LRPLSYRGADVFILAFSLISK		75.533	70	90	50.4	4.6e-10	22684.2
248	[1]	1		63	79	592.346	4	1.1	LRPLSYRGADVFILAFSLISK		75.767	70	90	61.7	2.5e-08	22684.2
249	[1]	1		63	79	592.346	4	1.1	LRPLSYRGADVFILAFSLISK		75.767	70	90	39.4	1.9e-12	22684.2
250	[1]	1		63	79	789.46	3	1.9	LRPLSYRGADVFILAFSLISK		75.883	70	90	42.1	2.2e-08	22684.2
251	[1]	1		63	79	789.46	3	1.9	LRPLSYRGADVFILAFSLISK		75.9	70	90	34.5	9.6e-06	22684.2
252	[1]	1		63	79	592.346	4	1.7	LRPLSYRGADVFILAFSLISK		76.033	70	90	40.1	2.5e-12	22684.2
253	[1]	1		63	79	592.346	4	1.7	LRPLSYRGADVFILAFSLISK		76.033	70	90	61.5	4.6e-08	22684.2
254	[1]	1		63	79	789.459	3	1.3	LRPLSYRGADVFILAFSLISK		76.167	70	90	34.3	5.3e-08	22684.2
255	[1]	1		63	79	789.459	3	1.3	LRPLSYRGADVFILAFSLISK		76.183	70	90	33.3	4.7e-07	22684.2
256	[1]	1		63	79	592.346	4	1.8	LRPLSYRGADVFILAFSLISK		76.3	70	90	60.9	5e-08	22684.2
257	[1]	1		63	79	592.346	4	1.8	LRPLSYRGADVFILAFSLISK		76.3	70	90	42.6	1.9e-11	22684.2
258	[1]	1		63	79	789.46	3	2.3	LRPLSYRGADVFILAFSLISK		76.45	70	90	29.5	1.3e-05	22684.2
259	[1]	1		63	79	789.46	3	2.3	LRPLSYRGADVFILAFSLISK		76.45	70	90	44.2	5.1e-10	22684.2
260	[1]	1		63	79	592.346	4	1.3	LRPLSYRGADVFILAFSLISK		76.583	70	90	57.5	3.3e-08	22684.2
261	[1]	1		63	79	592.346	4	1.3	LRPLSYRGADVFILAFSLISK		76.583	70	90	33.4	2.9e-11	22684.2
262	[1]	1		63	79	789.459	3	1.6	LRPLSYRGADVFILAFSLISK		76.717	70	90	50.8	2e-10	22684.2
263	[1]	1		63	79	789.459	3	1.6	LRPLSYRGADVFILAFSLISK		76.717	70	90	31.5	2.9e-06	22684.2
264	[1]	1		63	79	592.346	4	1.5	LRPLSYRGADVFILAFSLISK		76.85	70	90	56.9	8.6e-08	22684.2
265	[1]	1		63	79	592.346	4	1.5	LRPLSYRGADVFILAFSLISK		76.85	70	90	41	7.9e-13	22684.2
266	[1]	1		63	79	789.46	3	1.9	LRPLSYRGADVFILAFSLISK		77.05	70	90	33	4.1e-08	22684.2
267	[1]	1		63	79	789.46	3	1.9	LRPLSYRGADVFILAFSLISK		77.067	70	90	18.9	0.0029	22684.2
268	[1]	1		63	79	592.346	4	0.81	LRPLSYRGADVFILAFSLISK		77.117	70	90	35	1.1e-12	22684.2
269	[1]	1		63	79	592.346	4	0.81	LRPLSYRGADVFILAFSLISK		77.133	70	90	39.8	2.6e-06	22684.2
270	[1]	1		63	79	592.346	4	0.47	LRPLSYRGADVFILAFSLISK		77.4	70	90	29.5	3.1e-12	22684.2
271	[1]	1		63	79	592.346	4	0.47	LRPLSYRGADVFILAFSLISK		77.4	70	90	48	1e-07	22684.2
272	[1]	1		63	79	789.457	3	-0.89	LRPLSYRGADVFILAFSLISK		81.55	70	90	21.3	1.8e-05	22684.2
273	[1]	1		63	79	789.457	3	-0.89	LRPLSYRGADVFILAFSLISK		81.567	70	90	16.1	0.0039	22684.2
274	[1]	1		63	79	592.345	4	-0.21	LRPLSYRGADVFILAFSLISK		81.75	70	90	44	2.7e-07	22684.2
275	[1]	1		63	79	592.345	4	-0.21	LRPLSYRGADVFILAFSLISK		81.75	70	90	21.8	1e-10	22684.2
276	[1]	1		63	79	789.457	3	-0.77	LRPLSYRGADVFILAFSLISK		81.9	70	90	20.3	2.8e-05	22684.2
277	[1]	1		63	79	789.457	3	-0.77	LRPLSYRGADVFILAFSLISK		81.917	70	90	15.9	0.0062	22684.2
278	[1]	1		63	79	592.346	4	0.81	LRPLSYRGADVFILAFSLISK		82.017	70	90	32.4	7.4e-13	22684.2
279	[1]	1		63	79	592.346	4	0.81	LRPLSYRGADVFILAFSLISK		82.033	70	90	50.1	1e-06	22684.2
280	[1]	1		63	79	789.457	3	-0.64	LRPLSYRGADVFILAFSLISK		82.183	70	90	23.9	5.4e-07	22684.2
281	[1]	1		63	79	592.346	4	0.64	LRPLSYRGADVFILAFSLISK		82.317	70	90	52	1.7e-07	22684.2
282	[1]	1		63	79	592.346	4	0.64	LRPLSYRGADVFILAFSLISK		82.317	70	90	33.6	1.2e-13	22684.2
283	[1]	1		63	79	789.458	3	-0.13	LRPLSYRGADVFILAFSLISK		82.483	70	90	20.1	0.0001	22684.2
284	[1]	1		63	79	789.458	3	-0.13	LRPLSYRGADVFILAFSLISK		82.5	70	90	24.9	0.00016	22684.2
285	[1]	1		63	79	592.346	4	1.7	LRPLSYRGADVFILAFSLISK		82.6	70	90	34.5	1.3e-05	22684.2
286	[1]	1		63	79	592.346	4	1.7	LRPLSYRGADVFILAFSLISK		82.6	70	90	28.3	1.8e-09	22684.2
287	[1]	1		63	79	592.346	4	1.3	LRPLSYRGADVFILAFSLISK		83.817	70	90	42.9	2.5e-09	22684.2
288	[1]	1		63	79	592.346	4	1.3	LRPLSYRGADVFILAFSLISK		83.833	70	90	59.4	1.6e-08	22684.2
289	[1]	1		63	79	789.459	3	0.75	LRPLSYRGADVFILAFSLISK		83.917	70	90	16.1	0.0044	22684.2
290	[1]	1		63	79	592.345	4	-0.55	LRPLSYRGADVFILAFSLISK		84.1	70	90	23.9	8.8e-10	22684.2
291	[1]	1		63	79	592.345	4	-0.55	LRPLSYRGADVFILAFSLISK		84.117	70	90	33.5	5.1e-06	22684.2
292	[1]	1		63	79	691.376	5	4.4	LRPLSYRGADVFILAFSLISKASYENVS(Phospho)KK	Phospho@92|97	71.267	70	99	50.3	1.6e-16	22684.2
293	[1]	1		63	79	691.376	5	4.4	LRPLSYRGADVFILAFSLISKASYENVS(Phospho)KK	Phospho@89|92|93|97	71.283	70	99	21.4	0.0016	22684.2
294	[1]	1		63	79	811.949	4	0.16	LRPLSYRGADVFILAFSLISKASYENVSK		72.2	70	98	60.5	2.2e-15	22684.2
295	[1]	1		63	79	811.949	4	0.16	LRPLSYRGADVFILAFSLISKASYENVSK		72.217	70	98	55.1	1.3e-09	22684.2
296	[1]	1		63	79	649.761	5	1.7	LRPLSYRGADVFILAFSLISKASYENVSK		72.317	70	98	66.8	1.1e-15	22684.2
297	[1]	1		63	79	649.761	5	1.7	LRPLSYRGADVFILAFSLISKASYENVSK		72.317	70	98	51.1	9.9e-09	22684.2
298	[1]	1		63	79	811.95	4	1.1	LRPLSYRGADVFILAFSLISKASYENVSK		72.45	70	98	67.1	5.8e-11	22684.2
299	[1]	1		63	79	811.95	4	1.1	LRPLSYRGADVFILAFSLISKASYENVSK		72.45	70	98	61.1	4.1e-14	22684.2
300	[1]	1		63	79	649.761	5	1.6	LRPLSYRGADVFILAFSLISKASYENVSK		72.567	70	98	60.8	1.3e-15	22684.2
301	[1]	1		63	79	649.761	5	1.6	LRPLSYRGADVFILAFSLISKASYENVSK		72.583	70	98	51.3	2.5e-08	22684.2
302	[1]	1		63	79	811.95	4	1.5	LRPLSYRGADVFILAFSLISKASYENVSK		72.733	70	98	63	1.3e-14	22684.2
303	[1]	1		63	79	811.95	4	1.5	LRPLSYRGADVFILAFSLISKASYENVSK		72.75	70	98	63.2	4.5e-10	22684.2
304	[1]	1		63	79	649.762	5	2.2	LRPLSYRGADVFILAFSLISKASYENVSK		72.867	70	98	65.6	1.5e-15	22684.2
305	[1]	1		63	79	649.762	5	2.2	LRPLSYRGADVFILAFSLISKASYENVSK		72.867	70	98	50.4	4e-08	22684.2
306	[1]	1		63	79	811.95	4	1.3	LRPLSYRGADVFILAFSLISKASYENVSK		73.033	70	98	65.2	4.5e-14	22684.2
307	[1]	1		63	79	811.95	4	1.3	LRPLSYRGADVFILAFSLISKASYENVSK		73.05	70	98	58.2	6.2e-10	22684.2
308	[1]	1		63	79	649.761	5	1.2	LRPLSYRGADVFILAFSLISKASYENVSK		73.167	70	98	51.1	3.7e-08	22684.2
309	[1]	1		63	79	649.761	5	1.2	LRPLSYRGADVFILAFSLISKASYENVSK		73.167	70	98	65	6.9e-17	22684.2
310	[1]	1		63	79	811.95	4	1.3	LRPLSYRGADVFILAFSLISKASYENVSK		73.3	70	98	63.5	1.1e-10	22684.2
311	[1]	1		63	79	811.95	4	1.3	LRPLSYRGADVFILAFSLISKASYENVSK		73.3	70	98	62.5	5e-14	22684.2
312	[1]	1		63	79	649.761	5	1.4	LRPLSYRGADVFILAFSLISKASYENVSK		73.433	70	98	47	5.3e-08	22684.2
313	[1]	1		63	79	649.761	5	1.4	LRPLSYRGADVFILAFSLISKASYENVSK		73.433	70	98	66.8	4.1e-17	22684.2
314	[1]	1		63	79	811.95	4	1.5	LRPLSYRGADVFILAFSLISKASYENVSK		73.55	70	98	67.2	4.2e-10	22684.2
315	[1]	1		63	79	811.95	4	1.5	LRPLSYRGADVFILAFSLISKASYENVSK		73.55	70	98	62.1	6.7e-14	22684.2
316	[1]	1		63	79	649.762	5	2	LRPLSYRGADVFILAFSLISKASYENVSK		73.7	70	98	50.1	9.4e-09	22684.2
317	[1]	1		63	79	649.762	5	2	LRPLSYRGADVFILAFSLISKASYENVSK		73.7	70	98	63	3.3e-16	22684.2
318	[1]	1		63	79	811.949	4	1	LRPLSYRGADVFILAFSLISKASYENVSK		73.817	70	98	67.6	9.8e-11	22684.2
319	[1]	1		63	79	811.949	4	1	LRPLSYRGADVFILAFSLISKASYENVSK		73.817	70	98	63	1.7e-14	22684.2
320	[1]	1		63	79	649.761	5	0.63	LRPLSYRGADVFILAFSLISKASYENVSK		73.967	70	98	47.2	2.3e-07	22684.2
321	[1]	1		63	79	649.761	5	0.63	LRPLSYRGADVFILAFSLISKASYENVSK		73.967	70	98	65	2.6e-16	22684.2
322	[1]	1		63	79	811.95	4	1.5	LRPLSYRGADVFILAFSLISKASYENVSK		74.083	70	98	73.7	4.9e-15	22684.2
323	[1]	1		63	79	811.95	4	1.5	LRPLSYRGADVFILAFSLISKASYENVSK		74.1	70	98	66.8	4.5e-10	22684.2
324	[1]	1		63	79	649.761	5	1.1	LRPLSYRGADVFILAFSLISKASYENVSK		74.217	70	98	70.2	2e-18	22684.2
325	[1]	1		63	79	649.761	5	1.1	LRPLSYRGADVFILAFSLISKASYENVSK		74.233	70	98	46.9	2.7e-08	22684.2
326	[1]	1		63	79	811.95	4	1.3	LRPLSYRGADVFILAFSLISKASYENVSK		74.367	70	98	63.3	2.2e-10	22684.2
327	[1]	1		63	79	811.95	4	1.3	LRPLSYRGADVFILAFSLISKASYENVSK		74.367	70	98	65.7	1.1e-14	22684.2
328	[1]	1		63	79	649.762	5	2.8	LRPLSYRGADVFILAFSLISKASYENVSK		74.5	70	98	66.8	3.4e-17	22684.2
329	[1]	1		63	79	649.762	5	2.8	LRPLSYRGADVFILAFSLISKASYENVSK		74.517	70	98	50.8	8.5e-09	22684.2
330	[1]	1		63	79	811.95	4	1.3	LRPLSYRGADVFILAFSLISKASYENVSK		74.633	70	98	62.6	1.6e-10	22684.2
331	[1]	1		63	79	811.95	4	1.3	LRPLSYRGADVFILAFSLISKASYENVSK		74.633	70	98	67.8	4.6e-15	22684.2
332	[1]	1		63	79	649.761	5	1.4	LRPLSYRGADVFILAFSLISKASYENVSK		74.783	70	98	69.2	2.7e-17	22684.2
333	[1]	1		63	79	649.761	5	1.4	LRPLSYRGADVFILAFSLISKASYENVSK		74.8	70	98	42.3	2.9e-07	22684.2
334	[1]	1		63	79	811.949	4	1	LRPLSYRGADVFILAFSLISKASYENVSK		74.917	70	98	58.9	2e-09	22684.2
335	[1]	1		63	79	811.949	4	1	LRPLSYRGADVFILAFSLISKASYENVSK		74.917	70	98	64.7	1.7e-14	22684.2
336	[1]	1		63	79	649.762	5	1.9	LRPLSYRGADVFILAFSLISKASYENVSK		75.067	70	98	65	5.5e-16	22684.2
337	[1]	1		63	79	649.762	5	1.9	LRPLSYRGADVFILAFSLISKASYENVSK		75.083	70	98	55.1	4.3e-09	22684.2
338	[1]	1		63	79	811.949	4	1	LRPLSYRGADVFILAFSLISKASYENVSK		75.2	70	98	65.2	2.7e-10	22684.2
339	[1]	1		63	79	811.949	4	1	LRPLSYRGADVFILAFSLISKASYENVSK		75.2	70	98	65.7	8.2e-15	22684.2
340	[1]	1		63	79	649.761	5	1.4	LRPLSYRGADVFILAFSLISKASYENVSK		75.35	70	98	46.2	1e-07	22684.2
341	[1]	1		63	79	649.761	5	1.4	LRPLSYRGADVFILAFSLISKASYENVSK		75.35	70	98	57.9	4.9e-15	22684.2
342	[1]	1		63	79	811.949	4	0.77	LRPLSYRGADVFILAFSLISKASYENVSK		75.467	70	98	64.9	1e-13	22684.2
343	[1]	1		63	79	811.949	4	0.77	LRPLSYRGADVFILAFSLISKASYENVSK		75.483	70	98	67.1	1.7e-10	22684.2
344	[1]	1		63	79	649.761	5	0.32	LRPLSYRGADVFILAFSLISKASYENVSK		75.617	70	98	55.2	1e-15	22684.2
345	[1]	1		63	79	649.761	5	0.32	LRPLSYRGADVFILAFSLISKASYENVSK		75.617	70	98	51.9	1.2e-08	22684.2
346	[1]	1		63	79	811.95	4	1.3	LRPLSYRGADVFILAFSLISKASYENVSK		75.75	70	98	61.1	5.5e-10	22684.2
347	[1]	1		63	79	811.95	4	1.3	LRPLSYRGADVFILAFSLISKASYENVSK		75.75	70	98	53.9	7.5e-13	22684.2
348	[1]	1		63	79	649.762	5	1.9	LRPLSYRGADVFILAFSLISKASYENVSK		75.9	70	98	62.4	5.7e-16	22684.2
349	[1]	1		63	79	649.762	5	1.9	LRPLSYRGADVFILAFSLISKASYENVSK		75.9	70	98	46.1	9.2e-08	22684.2
350	[1]	1		63	79	811.949	4	0.65	LRPLSYRGADVFILAFSLISKASYENVSK		76.017	70	98	56.1	1.6e-09	22684.2
351	[1]	1		63	79	811.949	4	0.65	LRPLSYRGADVFILAFSLISKASYENVSK		76.017	70	98	68.9	5.8e-16	22684.2
352	[1]	1		63	79	649.76	5	0.01	LRPLSYRGADVFILAFSLISKASYENVSK		76.15	70	98	52.7	1.3e-13	22684.2
353	[1]	1		63	79	649.76	5	0.01	LRPLSYRGADVFILAFSLISKASYENVSK		76.167	70	98	44.4	2.1e-07	22684.2
354	[1]	1		63	79	811.949	4	0.77	LRPLSYRGADVFILAFSLISKASYENVSK		76.283	70	98	64.2	1.1e-10	22684.2
355	[1]	1		63	79	811.949	4	0.77	LRPLSYRGADVFILAFSLISKASYENVSK		76.283	70	98	65.9	4.1e-15	22684.2
356	[1]	1		63	79	649.76	5	-0.3	LRPLSYRGADVFILAFSLISKASYENVSK		76.433	70	98	45.6	3.3e-08	22684.2
357	[1]	1		63	79	649.76	5	-0.3	LRPLSYRGADVFILAFSLISKASYENVSK		76.433	70	98	63.5	3.5e-16	22684.2
358	[1]	1		63	79	811.95	4	1.1	LRPLSYRGADVFILAFSLISKASYENVSK		76.567	70	98	54.8	2.4e-09	22684.2
359	[1]	1		63	79	811.95	4	1.1	LRPLSYRGADVFILAFSLISKASYENVSK		76.567	70	98	58	1.4e-13	22684.2
360	[1]	1		63	79	649.761	5	1.4	LRPLSYRGADVFILAFSLISKASYENVSK		76.683	70	98	67.8	1e-16	22684.2
361	[1]	1		63	79	649.761	5	1.4	LRPLSYRGADVFILAFSLISKASYENVSK		76.7	70	98	45.6	5.9e-08	22684.2
362	[1]	1		63	79	811.949	4	1	LRPLSYRGADVFILAFSLISKASYENVSK		76.833	70	98	61	1.5e-10	22684.2
363	[1]	1		63	79	811.949	4	1	LRPLSYRGADVFILAFSLISKASYENVSK		76.833	70	98	67.8	2.5e-14	22684.2
364	[1]	1		63	79	649.762	5	2.9	LRPLSYRGADVFILAFSLISKASYENVSK		76.983	70	98	49.7	1e-14	22684.2
365	[1]	1		63	79	649.762	5	2.9	LRPLSYRGADVFILAFSLISKASYENVSK		77	70	98	48.5	3.4e-08	22684.2
366	[1]	1		63	79	649.761	5	1.2	LRPLSYRGADVFILAFSLISKASYENVSK		77.267	70	98	45.7	1.1e-07	22684.2
367	[1]	1		63	79	649.761	5	1.2	LRPLSYRGADVFILAFSLISKASYENVSK		77.267	70	98	45	4.4e-14	22684.2
368	[1]	1		63	79	811.946	4	-3.3	LRPLSYRGADVFILAFSLISKASYENVSK		77.367	70	98	51.8	1.1e-12	22684.2
369	[1]	1		63	79	811.946	4	-3.3	LRPLSYRGADVFILAFSLISKASYENVSK		77.383	70	98	51.8	1e-08	22684.2
370	[1]	1		63	79	811.946	4	-3.2	LRPLSYRGADVFILAFSLISKASYENVSK		77.65	70	98	45.9	2.1e-11	22684.2
371	[1]	1		63	79	811.946	4	-3.2	LRPLSYRGADVFILAFSLISKASYENVSK		77.667	70	98	54	9.2e-09	22684.2
372	[1]	1		63	79	811.947	4	-1.6	LRPLSYRGADVFILAFSLISKASYENVSK		81.85	70	98	72.5	4.5e-10	22684.2
373	[1]	1		63	79	811.947	4	-1.6	LRPLSYRGADVFILAFSLISKASYENVSK		81.85	70	98	39.1	5.5e-10	22684.2
374	[1]	1		63	79	811.948	4	-0.46	LRPLSYRGADVFILAFSLISKASYENVSK		82.133	70	98	57.6	4.5e-09	22684.2
375	[1]	1		63	79	811.948	4	-0.46	LRPLSYRGADVFILAFSLISKASYENVSK		82.133	70	98	52.2	3.8e-12	22684.2
376	[1]	1		63	79	811.948	4	-1.3	LRPLSYRGADVFILAFSLISKASYENVSK		82.417	70	98	47.1	1.8e-07	22684.2
377	[1]	1		63	79	811.948	4	-1.3	LRPLSYRGADVFILAFSLISKASYENVSK		82.417	70	98	36.2	1.1e-09	22684.2
378	[1]	1		63	79	811.948	4	-0.21	LRPLSYRGADVFILAFSLISKASYENVSK		82.7	70	98	40.6	9.2e-08	22684.2
379	[1]	1		63	79	811.948	4	-0.21	LRPLSYRGADVFILAFSLISKASYENVSK		82.7	70	98	30.5	1.2e-12	22684.2
380	[1]	1		63	79	811.949	4	0.9	LRPLSYRGADVFILAFSLISKASYENVSK		83.783	70	98	63.6	2.5e-10	22684.2
381	[1]	1		63	79	811.949	4	0.9	LRPLSYRGADVFILAFSLISKASYENVSK		83.783	70	98	65	1.2e-15	22684.2
382	[1]	1		63	79	811.949	4	-0.089	LRPLSYRGADVFILAFSLISKASYENVSK		84.333	70	98	21.9	5e-06	22684.2
383	[1]	1		63	79	811.949	4	-0.089	LRPLSYRGADVFILAFSLISKASYENVSK		84.35	70	98	37.9	1.7e-06	22684.2
384	[1]	1		63	79	675.38	5	1.1	LRPLSYRGADVFILAFSLISKASYENVSKK		70.233	70	99	37.5	4e-12	22684.2
385	[1]	1		63	79	675.38	5	1.1	LRPLSYRGADVFILAFSLISKASYENVSKK		70.233	70	99	28.7	9.1e-05	22684.2
386	[1]	1		63	79	562.984	6	0.29	LRPLSYRGADVFILAFSLISKASYENVSKK		70.483	70	99	39.6	1.1e-12	22684.2
387	[1]	1		63	79	562.984	6	0.29	LRPLSYRGADVFILAFSLISKASYENVSKK		70.5	70	99	26.7	6.1e-05	22684.2
388	[1]	1		63	79	675.38	5	1.5	LRPLSYRGADVFILAFSLISKASYENVSKK		70.5	70	99	58.6	1.1e-12	22684.2
389	[1]	1		63	79	675.38	5	1.5	LRPLSYRGADVFILAFSLISKASYENVSKK		70.517	70	99	54.9	6.6e-10	22684.2
390	[1]	1		63	79	562.985	6	1	LRPLSYRGADVFILAFSLISKASYENVSKK		70.733	70	99	47.5	1.4e-14	22684.2
391	[1]	1		63	79	562.985	6	1	LRPLSYRGADVFILAFSLISKASYENVSKK		70.75	70	99	35.9	1.9e-06	22684.2
392	[1]	1		63	79	675.381	5	2.1	LRPLSYRGADVFILAFSLISKASYENVSKK		70.783	70	99	53.1	3.4e-09	22684.2
393	[1]	1		63	79	675.381	5	2.1	LRPLSYRGADVFILAFSLISKASYENVSKK		70.783	70	99	63.4	3.7e-16	22684.2
394	[1]	1		63	79	562.985	6	1	LRPLSYRGADVFILAFSLISKASYENVSKK		71.017	70	99	34.1	3.4e-06	22684.2
395	[1]	1		63	79	562.985	6	1	LRPLSYRGADVFILAFSLISKASYENVSKK		71.017	70	99	49	3.3e-15	22684.2
396	[1]	1		63	79	675.38	5	1.5	LRPLSYRGADVFILAFSLISKASYENVSKK		71.067	70	99	44	4.7e-08	22684.2
397	[1]	1		63	79	675.38	5	1.5	LRPLSYRGADVFILAFSLISKASYENVSKK		71.067	70	99	60.9	1.1e-14	22684.2
398	[1]	1		63	79	562.985	6	1.2	LRPLSYRGADVFILAFSLISKASYENVSKK		71.3	70	99	37.2	1.2e-06	22684.2
399	[1]	1		63	79	562.985	6	1.2	LRPLSYRGADVFILAFSLISKASYENVSKK		71.3	70	99	48.6	2.3e-15	22684.2
400	[1]	1		63	79	675.38	5	1.7	LRPLSYRGADVFILAFSLISKASYENVSKK		71.35	70	99	51.3	1.7e-09	22684.2
401	[1]	1		63	79	675.38	5	1.7	LRPLSYRGADVFILAFSLISKASYENVSKK		71.35	70	99	58.4	5.2e-15	22684.2
402	[1]	1		63	79	562.985	6	1.4	LRPLSYRGADVFILAFSLISKASYENVSKK		71.583	70	99	35.9	3.1e-06	22684.2
403	[1]	1		63	79	562.985	6	1.4	LRPLSYRGADVFILAFSLISKASYENVSKK		71.583	70	99	48.6	2e-15	22684.2
404	[1]	1		63	79	675.38	5	1.7	LRPLSYRGADVFILAFSLISKASYENVSKK		71.633	70	99	47.8	1.9e-08	22684.2
405	[1]	1		63	79	675.38	5	1.7	LRPLSYRGADVFILAFSLISKASYENVSKK		71.633	70	99	61.2	3.1e-15	22684.2
406	[1]	1		63	79	562.985	6	1.9	LRPLSYRGADVFILAFSLISKASYENVSKK		71.867	70	99	48.6	8.2e-16	22684.2
407	[1]	1		63	79	562.985	6	1.9	LRPLSYRGADVFILAFSLISKASYENVSKK		71.883	70	99	33.1	8.2e-06	22684.2
408	[1]	1		63	79	675.381	5	1.8	LRPLSYRGADVFILAFSLISKASYENVSKK		71.9	70	99	38.5	1.9e-06	22684.2
409	[1]	1		63	79	675.381	5	1.8	LRPLSYRGADVFILAFSLISKASYENVSKK		71.9	70	99	63.6	1.4e-15	22684.2
410	[1]	1		63	79	562.985	6	1.5	LRPLSYRGADVFILAFSLISKASYENVSKK		72.167	70	99	48	4.2e-14	22684.2
411	[1]	1		63	79	562.985	6	1.5	LRPLSYRGADVFILAFSLISKASYENVSKK		72.167	70	99	34.6	4.9e-06	22684.2
412	[1]	1		63	79	675.38	5	1.4	LRPLSYRGADVFILAFSLISKASYENVSKK		72.2	70	99	53.3	8.9e-10	22684.2
413	[1]	1		63	79	675.38	5	1.4	LRPLSYRGADVFILAFSLISKASYENVSKK		72.2	70	99	56.6	2.6e-14	22684.2
414	[1]	1		63	79	562.985	6	1.2	LRPLSYRGADVFILAFSLISKASYENVSKK		72.417	70	99	39.7	4.4e-07	22684.2
415	[1]	1		63	79	562.985	6	1.2	LRPLSYRGADVFILAFSLISKASYENVSKK		72.417	70	99	46.4	9.3e-15	22684.2
416	[1]	1		63	79	675.38	5	0.76	LRPLSYRGADVFILAFSLISKASYENVSKK		72.467	70	99	54.5	5.2e-09	22684.2
417	[1]	1		63	79	675.38	5	0.76	LRPLSYRGADVFILAFSLISKASYENVSKK		72.467	70	99	48.6	1.4e-13	22684.2
418	[1]	1		63	79	562.984	6	0.12	LRPLSYRGADVFILAFSLISKASYENVSKK		72.7	70	99	41	4.9e-13	22684.2
419	[1]	1		63	79	562.984	6	0.12	LRPLSYRGADVFILAFSLISKASYENVSKK		72.717	70	99	34.1	4.6e-06	22684.2
420	[1]	1		63	79	675.38	5	0.47	LRPLSYRGADVFILAFSLISKASYENVSKK		72.75	70	99	65.2	1.3e-15	22684.2
421	[1]	1		63	79	675.38	5	0.47	LRPLSYRGADVFILAFSLISKASYENVSKK		72.767	70	99	42	1.5e-07	22684.2
422	[1]	1		63	79	562.985	6	1.5	LRPLSYRGADVFILAFSLISKASYENVSKK		73.017	70	99	43.8	1.4e-13	22684.2
423	[1]	1		63	79	562.985	6	1.5	LRPLSYRGADVFILAFSLISKASYENVSKK		73.033	70	99	34.2	8e-06	22684.2
424	[1]	1		63	79	675.38	5	0.91	LRPLSYRGADVFILAFSLISKASYENVSKK		73.05	70	99	62.4	2.3e-16	22684.2
425	[1]	1		63	79	675.38	5	0.91	LRPLSYRGADVFILAFSLISKASYENVSKK		73.067	70	99	50.8	9.7e-09	22684.2
426	[1]	1		63	79	675.38	5	0.76	LRPLSYRGADVFILAFSLISKASYENVSKK		73.317	70	99	59.8	3.7e-10	22684.2
427	[1]	1		63	79	675.38	5	0.76	LRPLSYRGADVFILAFSLISKASYENVSKK		73.317	70	99	62.1	2.4e-16	22684.2
428	[1]	1		63	79	675.38	5	0.76	LRPLSYRGADVFILAFSLISKASYENVSKK		73.567	70	99	67.5	9.2e-18	22684.2
429	[1]	1		63	79	675.38	5	0.76	LRPLSYRGADVFILAFSLISKASYENVSKK		73.583	70	99	48.5	2.2e-08	22684.2
430	[1]	1		63	79	562.984	6	-0.061	LRPLSYRGADVFILAFSLISKASYENVSKK		73.75	70	99	40.2	8.8e-14	22684.2
431	[1]	1		63	79	562.984	6	-0.061	LRPLSYRGADVFILAFSLISKASYENVSKK		73.767	70	99	32.4	4.7e-06	22684.2
432	[1]	1		63	79	675.38	5	1.1	LRPLSYRGADVFILAFSLISKASYENVSKK		73.833	70	99	59	4.3e-10	22684.2
433	[1]	1		63	79	675.38	5	1.1	LRPLSYRGADVFILAFSLISKASYENVSKK		73.833	70	99	59	3.2e-15	22684.2
434	[1]	1		63	79	562.985	6	1.4	LRPLSYRGADVFILAFSLISKASYENVSKK		74	70	99	37.5	1.4e-12	22684.2
435	[1]	1		63	79	562.985	6	1.4	LRPLSYRGADVFILAFSLISKASYENVSKK		74.017	70	99	39.5	1.3e-06	22684.2
436	[1]	1		63	79	675.38	5	0.61	LRPLSYRGADVFILAFSLISKASYENVSKK		74.117	70	99	50.3	1.8e-09	22684.2
437	[1]	1		63	79	675.38	5	0.61	LRPLSYRGADVFILAFSLISKASYENVSKK		74.117	70	99	65.5	9e-18	22684.2
438	[1]	1		63	79	675.38	5	1.1	LRPLSYRGADVFILAFSLISKASYENVSKK		74.367	70	99	54.8	1.9e-09	22684.2
439	[1]	1		63	79	675.38	5	1.1	LRPLSYRGADVFILAFSLISKASYENVSKK		74.367	70	99	52.9	4.6e-15	22684.2
440	[1]	1		63	79	675.38	5	0.76	LRPLSYRGADVFILAFSLISKASYENVSKK		74.65	70	99	51.1	2.9e-09	22684.2
441	[1]	1		63	79	675.38	5	0.76	LRPLSYRGADVFILAFSLISKASYENVSKK		74.65	70	99	64.9	3.5e-16	22684.2
442	[1]	1		63	79	675.38	5	0.32	LRPLSYRGADVFILAFSLISKASYENVSKK		74.933	70	99	50	1.8e-08	22684.2
443	[1]	1		63	79	675.38	5	0.32	LRPLSYRGADVFILAFSLISKASYENVSKK		74.933	70	99	63.2	1.2e-16	22684.2
444	[1]	1		63	79	675.38	5	1.1	LRPLSYRGADVFILAFSLISKASYENVSKK		75.217	70	99	51.5	8.3e-09	22684.2
445	[1]	1		63	79	675.38	5	1.1	LRPLSYRGADVFILAFSLISKASYENVSKK		75.217	70	99	58	1.2e-15	22684.2
446	[1]	1		63	79	675.38	5	1.4	LRPLSYRGADVFILAFSLISKASYENVSKK		75.483	70	99	61.2	3.3e-17	22684.2
447	[1]	1		63	79	675.38	5	1.4	LRPLSYRGADVFILAFSLISKASYENVSKK		75.483	70	99	53.3	2.4e-09	22684.2
448	[1]	1		63	79	675.38	5	1.1	LRPLSYRGADVFILAFSLISKASYENVSKK		75.75	70	99	43.8	6.2e-07	22684.2
449	[1]	1		63	79	675.38	5	1.1	LRPLSYRGADVFILAFSLISKASYENVSKK		75.75	70	99	57.9	4.5e-16	22684.2
450	[1]	1		63	79	675.381	5	1.8	LRPLSYRGADVFILAFSLISKASYENVSKK		76.017	70	99	66.4	6.9e-19	22684.2
451	[1]	1		63	79	675.381	5	1.8	LRPLSYRGADVFILAFSLISKASYENVSKK		76.033	70	99	51	3.5e-08	22684.2
452	[1]	1		63	79	675.38	5	1.2	LRPLSYRGADVFILAFSLISKASYENVSKK		76.3	70	99	41.6	1.6e-07	22684.2
453	[1]	1		63	79	675.38	5	1.2	LRPLSYRGADVFILAFSLISKASYENVSKK		76.3	70	99	60.8	1.5e-17	22684.2
454	[1]	1		63	79	675.38	5	1.4	LRPLSYRGADVFILAFSLISKASYENVSKK		76.567	70	99	49.8	1.5e-08	22684.2
455	[1]	1		63	79	675.38	5	1.4	LRPLSYRGADVFILAFSLISKASYENVSKK		76.567	70	99	63	5.2e-17	22684.2
456	[1]	1		63	79	675.379	5	-1.3	LRPLSYRGADVFILAFSLISKASYENVSKK		76.85	70	99	50.3	6.6e-09	22684.2
457	[1]	1		63	79	675.379	5	-1.3	LRPLSYRGADVFILAFSLISKASYENVSKK		76.85	70	99	54.8	4.8e-15	22684.2
458	[1]	1		63	79	675.38	5	0.47	LRPLSYRGADVFILAFSLISKASYENVSKK		77.117	70	99	46.5	1.3e-08	22684.2
459	[1]	1		63	79	675.38	5	0.47	LRPLSYRGADVFILAFSLISKASYENVSKK		77.117	70	99	45.4	7.5e-15	22684.2
460	[1]	1		63	79	675.379	5	-0.42	LRPLSYRGADVFILAFSLISKASYENVSKK		77.383	70	99	45.5	6e-14	22684.2
461	[1]	1		63	79	675.379	5	-0.42	LRPLSYRGADVFILAFSLISKASYENVSKK		77.4	70	99	39.5	1.3e-06	22684.2
462	[1]	1		63	79	675.379	5	-0.13	LRPLSYRGADVFILAFSLISKASYENVSKK		77.667	70	99	44.8	1.5e-14	22684.2
463	[1]	1		63	79	675.379	5	-0.13	LRPLSYRGADVFILAFSLISKASYENVSKK		77.683	70	99	42.6	1.6e-07	22684.2
464	[1]	1		63	79	675.378	5	-1.6	LRPLSYRGADVFILAFSLISKASYENVSKK		81.633	70	99	43.4	7.3e-14	22684.2
465	[1]	1		63	79	675.378	5	-1.6	LRPLSYRGADVFILAFSLISKASYENVSKK		81.65	70	99	44.7	1.8e-07	22684.2
466	[1]	1		63	79	675.378	5	-1.8	LRPLSYRGADVFILAFSLISKASYENVSKK		81.883	70	99	59.1	2.4e-14	22684.2
467	[1]	1		63	79	675.378	5	-1.8	LRPLSYRGADVFILAFSLISKASYENVSKK		81.9	70	99	45.8	1.7e-08	22684.2
468	[1]	1		63	79	675.379	5	-1.3	LRPLSYRGADVFILAFSLISKASYENVSKK		82.183	70	99	51.2	3.1e-08	22684.2
469	[1]	1		63	79	675.379	5	-1.3	LRPLSYRGADVFILAFSLISKASYENVSKK		82.183	70	99	55.1	5.7e-15	22684.2
470	[1]	1		63	79	675.38	5	1.1	LRPLSYRGADVFILAFSLISKASYENVSKK		82.467	70	99	44.1	4.4e-08	22684.2
471	[1]	1		63	79	675.38	5	1.1	LRPLSYRGADVFILAFSLISKASYENVSKK		82.467	70	99	58	1.7e-16	22684.2
472	[1]	1		63	79	675.381	5	2.4	LRPLSYRGADVFILAFSLISKASYENVSKK		82.717	70	99	31.9	7.6e-06	22684.2
473	[1]	1		63	79	675.381	5	2.4	LRPLSYRGADVFILAFSLISKASYENVSKK		82.717	70	99	37	1.1e-12	22684.2
474	[1]	1		63	79	675.38	5	1.7	LRPLSYRGADVFILAFSLISKASYENVSKK		83.733	70	99	43.5	5.6e-07	22684.2
475	[1]	1		63	79	675.38	5	1.7	LRPLSYRGADVFILAFSLISKASYENVSKK		83.733	70	99	66.5	2.4e-15	22684.2
476	[1]	1		63	79	675.38	5	1.4	LRPLSYRGADVFILAFSLISKASYENVSKK		83.75	70	99	32.4	3.1e-05	22684.2
477	[1]	1		63	79	675.378	5	-1.9	LRPLSYRGADVFILAFSLISKASYENVSKK		84	70	99	53.6	9.8e-09	22684.2
478	[1]	1		63	79	675.378	5	-1.9	LRPLSYRGADVFILAFSLISKASYENVSKK		84	70	99	36.9	6.3e-11	22684.2
479	[1]	1		63	79	675.379	5	0.021	LRPLSYRGADVFILAFSLISKASYENVSKK		84.283	70	99	36.8	1.6e-13	22684.2
480	[1]	1		63	79	675.379	5	0.021	LRPLSYRGADVFILAFSLISKASYENVSKK		84.3	70	99	52.3	6.4e-10	22684.2
481	[1]	1		63	79	675.379	5	-0.13	LRPLSYRGADVFILAFSLISKASYENVSKK		84.55	70	99	38.1	2.8e-07	22684.2
482	[1]	1		63	79	675.379	5	-0.13	LRPLSYRGADVFILAFSLISKASYENVSKK		84.55	70	99	29.2	2.2e-11	22684.2
483	[1]	1		63	79	740.925	2	1.7	GADVFILAFSLISK		68.933	77	90	32.1	3.7e-12	22684.2
484	[1]	1		63	79	740.925	2	1.6	GADVFILAFSLISK		69.183	77	90	36.2	7.2e-12	22684.2
485	[1]	1		63	79	740.925	2	1.6	GADVFILAFSLISK		69.2	77	90	27.3	0.0022	22684.2
486	[1]	1		63	79	740.925	2	1.7	GADVFILAFSLISK		75.133	77	90	27	0.0056	22684.2
487	[1]	1		63	79	740.925	2	1.7	GADVFILAFSLISK		75.133	77	90	40.4	1e-12	22684.2
488	[1]	1		63	79	740.925	2	0.63	GADVFILAFSLISK		75.383	77	90	36	1.5e-12	22684.2
489	[1]	1		63	79	740.926	2	2.1	GADVFILAFSLISK		75.383	77	90	38.2	6e-05	22684.2
490	[1]	1		63	79	740.926	2	2.1	GADVFILAFSLISK		75.383	77	90	43.5	8.2e-13	22684.2
491	[1]	1		63	79	740.925	2	0.63	GADVFILAFSLISK		75.4	77	90	16.9	0.029	22684.2
492	[1]	1		63	79	740.925	2	1.7	GADVFILAFSLISK		75.65	77	90	31	0.00069	22684.2
493	[1]	1		63	79	740.925	2	1.7	GADVFILAFSLISK		75.65	77	90	40.6	5.9e-13	22684.2
494	[1]	1		63	79	740.926	2	2.1	GADVFILAFSLISK		75.65	77	90	31.5	0.00052	22684.2
495	[1]	1		63	79	740.926	2	2.1	GADVFILAFSLISK		75.65	77	90	43	1.3e-12	22684.2
496	[1]	1		63	79	740.926	2	1.8	GADVFILAFSLISK		75.9	77	90	29.5	0.0013	22684.2
497	[1]	1		63	79	740.926	2	1.8	GADVFILAFSLISK		75.9	77	90	46	9.6e-15	22684.2
498	[1]	1		63	79	740.926	2	2.1	GADVFILAFSLISK		75.917	77	90	30.5	0.00016	22684.2
499	[1]	1		63	79	740.926	2	2.1	GADVFILAFSLISK		75.917	77	90	46	3.3e-13	22684.2
500	[1]	1		63	79	740.925	2	1.4	GADVFILAFSLISK		76.15	77	90	30.7	0.00021	22684.2
501	[1]	1		63	79	740.925	2	1.4	GADVFILAFSLISK		76.15	77	90	44.5	1e-13	22684.2
502	[1]	1		63	79	740.926	2	2	GADVFILAFSLISK		76.2	77	90	29	0.00057	22684.2
503	[1]	1		63	79	740.926	2	2	GADVFILAFSLISK		76.2	77	90	45.5	2.1e-13	22684.2
504	[1]	1		63	79	740.925	2	1.4	GADVFILAFSLISK		76.417	77	90	28	0.0008	22684.2
505	[1]	1		63	79	740.925	2	1.4	GADVFILAFSLISK		76.417	77	90	43	8.3e-13	22684.2
506	[1]	1		63	79	740.926	2	1.8	GADVFILAFSLISK		76.467	77	90	31.4	0.0023	22684.2
507	[1]	1		63	79	740.926	2	1.8	GADVFILAFSLISK		76.467	77	90	43.5	1.6e-12	22684.2
508	[1]	1		63	79	740.925	2	1.3	GADVFILAFSLISK		76.667	77	90	39.8	1.1e-12	22684.2
509	[1]	1		63	79	740.925	2	1.3	GADVFILAFSLISK		76.683	77	90	31.5	0.00058	22684.2
510	[1]	1		63	79	740.926	2	1.8	GADVFILAFSLISK		76.733	77	90	45	7.2e-13	22684.2
511	[1]	1		63	79	740.926	2	1.8	GADVFILAFSLISK		76.75	77	90	31.4	0.0021	22684.2
512	[1]	1		63	79	740.925	2	1.6	GADVFILAFSLISK		76.933	77	90	31	0.00067	22684.2
513	[1]	1		63	79	740.925	2	1.6	GADVFILAFSLISK		76.933	77	90	45.3	8.9e-14	22684.2
514	[1]	1		63	79	740.926	2	1.8	GADVFILAFSLISK		77.017	77	90	35.2	0.00076	22684.2
515	[1]	1		63	79	740.926	2	1.8	GADVFILAFSLISK		77.017	77	90	44.5	1.5e-12	22684.2
516	[1]	1		63	79	740.925	2	1.2	GADVFILAFSLISK		77.2	77	90	29.1	0.0046	22684.2
517	[1]	1		63	79	740.925	2	1.2	GADVFILAFSLISK		77.2	77	90	39.8	7.9e-13	22684.2
518	[1]	1		63	79	740.925	2	1.3	GADVFILAFSLISK		77.283	77	90	27.8	0.0026	22684.2
519	[1]	1		63	79	740.925	2	1.3	GADVFILAFSLISK		77.283	77	90	43	1.2e-12	22684.2
520	[1]	1		63	79	740.925	2	1.3	GADVFILAFSLISK		77.567	77	90	29.1	0.00059	22684.2
521	[1]	1		63	79	740.925	2	1.3	GADVFILAFSLISK		77.567	77	90	36.2	6.8e-11	22684.2
522	[1]	1		63	79	740.925	2	0.9	GADVFILAFSLISK		77.833	77	90	27	0.00071	22684.2
523	[1]	1		63	79	740.925	2	0.9	GADVFILAFSLISK		77.833	77	90	40.4	1.3e-13	22684.2
524	[1]	1		63	79	740.925	2	0.63	GADVFILAFSLISK		78.117	77	90	22.1	0.0067	22684.2
525	[1]	1		63	79	740.925	2	0.63	GADVFILAFSLISK		78.117	77	90	33.9	6.5e-12	22684.2
526	[1]	1		63	79	740.924	2	0.36	GADVFILAFSLISK		78.383	77	90	34.1	1.7e-13	22684.2
527	[1]	1		63	79	740.924	2	0.36	GADVFILAFSLISK		78.4	77	90	23.7	0.0057	22684.2
528	[1]	1		63	79	740.925	2	0.63	GADVFILAFSLISK		78.65	77	90	25.8	0.00077	22684.2
529	[1]	1		63	79	740.925	2	0.63	GADVFILAFSLISK		78.65	77	90	32.5	5.8e-12	22684.2
530	[1]	1		63	79	740.924	2	-0.047	GADVFILAFSLISK		78.9	77	90	33.7	3.4e-13	22684.2
531	[1]	1		63	79	740.924	2	-0.047	GADVFILAFSLISK		78.917	77	90	23.3	0.0008	22684.2
532	[1]	1		63	79	740.924	2	-0.32	GADVFILAFSLISK		79.183	77	90	25.3	0.0021	22684.2
533	[1]	1		63	79	740.924	2	-0.32	GADVFILAFSLISK		79.183	77	90	33.5	5.6e-13	22684.2
534	[1]	1		63	79	740.924	2	0.36	GADVFILAFSLISK		79.467	77	90	30	1.3e-12	22684.2
535	[1]	1		63	79	740.924	2	0.36	GADVFILAFSLISK		79.483	77	90	17.3	0.049	22684.2
536	[1]	1		63	79	740.924	2	0.22	GADVFILAFSLISK		80.2	77	90	27.2	0.002	22684.2
537	[1]	1		63	79	740.924	2	0.22	GADVFILAFSLISK		80.2	77	90	29.3	2e-13	22684.2
538	[1]	1		63	79	740.924	2	0.36	GADVFILAFSLISK		80.45	77	90	21.1	0.017	22684.2
539	[1]	1		63	79	740.924	2	0.36	GADVFILAFSLISK		80.45	77	90	32.9	3.3e-13	22684.2
540	[1]	1		63	79	740.925	2	0.63	GADVFILAFSLISK		80.717	77	90	29.7	6.2e-12	22684.2
541	[1]	1		63	79	740.925	2	0.63	GADVFILAFSLISK		80.717	77	90	20.8	0.012	22684.2
542	[1]	1		63	79	740.925	2	0.63	GADVFILAFSLISK		80.983	77	90	17.3	0.037	22684.2
543	[1]	1		63	79	740.925	2	0.63	GADVFILAFSLISK		80.983	77	90	32.8	7.7e-13	22684.2
544	[1]	1		63	79	740.925	2	1	GADVFILAFSLISK		81.233	77	90	33	3.6e-13	22684.2
545	[1]	1		63	79	740.925	2	1	GADVFILAFSLISK		81.25	77	90	31.2	0.0012	22684.2
546	[1]	1		63	79	740.924	2	-0.32	GADVFILAFSLISK		81.5	77	90	18.4	0.012	22684.2
547	[1]	1		63	79	740.924	2	-0.32	GADVFILAFSLISK		81.5	77	90	29.1	3.6e-12	22684.2
548	[1]	1		63	79	740.925	2	0.76	GADVFILAFSLISK		81.8	77	90	32.1	9.5e-13	22684.2
549	[1]	1		63	79	740.925	2	0.76	GADVFILAFSLISK		81.817	77	90	26.6	0.00065	22684.2
550	[1]	1		63	79	740.925	2	0.9	GADVFILAFSLISK		82.067	77	90	20.7	0.019	22684.2
551	[1]	1		63	79	740.925	2	0.9	GADVFILAFSLISK		82.067	77	90	33.1	7.6e-13	22684.2
552	[1]	1		63	79	740.924	2	0.49	GADVFILAFSLISK		82.367	77	90	23.2	0.00079	22684.2
553	[1]	1		63	79	740.924	2	0.49	GADVFILAFSLISK		82.367	77	90	34.6	1e-12	22684.2
554	[1]	1		63	79	740.925	2	1.3	GADVFILAFSLISK		82.633	77	90	31.5	2.4e-13	22684.2
555	[1]	1		63	79	740.925	2	1.6	GADVFILAFSLISK		83.9	77	90	31.1	0.0008	22684.2
556	[1]	1		63	79	740.925	2	1.6	GADVFILAFSLISK		83.9	77	90	45.8	6.6e-15	22684.2
557	[1]	1		63	79	740.925	2	0.63	GADVFILAFSLISK		84.183	77	90	39.1	3.8e-14	22684.2
558	[1]	1		63	79	740.925	2	0.63	GADVFILAFSLISK		84.2	77	90	29.4	0.0027	22684.2
559	[1]	1		63	79	740.925	2	0.63	GADVFILAFSLISK		84.45	77	90	32.1	1.4e-12	22684.2
560	[1]	1		63	79	740.925	2	0.63	GADVFILAFSLISK		84.467	77	90	21.5	0.0077	22684.2
561	[1]	1		63	79	740.925	2	0.63	GADVFILAFSLISK		84.717	77	90	29.1	3.7e-12	22684.2
562	[1]	1		63	79	740.925	2	0.63	GADVFILAFSLISK		84.733	77	90	21.9	0.0069	22684.2
563	[1]	1		63	79	740.925	2	0.63	GADVFILAFSLISK		84.983	77	90	28.4	1.2e-11	22684.2
564	[1]	1		63	79	740.925	2	0.63	GADVFILAFSLISK		85	77	90	21.9	0.043	22684.2
565	[1]	1		63	79	787.091	3	1.3	GADVFILAFSLISKASYENVSK		75	77	98	59.2	6.9e-15	22684.2
566	[1]	1		63	79	787.091	3	1.3	GADVFILAFSLISKASYENVSK		75.017	77	98	46.8	9.2e-08	22684.2
567	[1]	1		63	79	1180.13	2	2.1	GADVFILAFSLISKASYENVSK		75.167	77	98	66.5	9.9e-17	22684.2
568	[1]	1		63	79	787.091	3	1.8	GADVFILAFSLISKASYENVSK		75.283	77	98	57.8	1.5e-10	22684.2
569	[1]	1		63	79	787.091	3	1.8	GADVFILAFSLISKASYENVSK		75.283	77	98	58.7	1.5e-16	22684.2
570	[1]	1		63	79	787.09	3	-0.19	GADVFILAFSLISKASYENVSK		75.333	77	98	36	2e-06	22684.2
571	[1]	1		63	79	787.09	3	-0.19	GADVFILAFSLISKASYENVSK		75.333	77	98	17.1	7.5e-10	22684.2
572	[1]	1		63	79	1180.13	2	1.6	GADVFILAFSLISKASYENVSK		75.417	77	98	67.4	5.1e-18	22684.2
573	[1]	1		63	79	787.09	3	0.7	GADVFILAFSLISKASYENVSK		75.567	77	98	52.7	7.6e-10	22684.2
574	[1]	1		63	79	787.09	3	0.7	GADVFILAFSLISKASYENVSK		75.567	77	98	60.8	3.3e-15	22684.2
575	[1]	1		63	79	787.091	3	1.5	GADVFILAFSLISKASYENVSK		75.583	77	98	30.4	9.8e-11	22684.2
576	[1]	1		63	79	787.091	3	1.5	GADVFILAFSLISKASYENVSK		75.6	77	98	37.6	4.6e-07	22684.2
577	[1]	1		63	79	1180.13	2	1.2	GADVFILAFSLISKASYENVSK		75.7	77	98	64.9	6.3e-17	22684.2
578	[1]	1		63	79	787.09	3	0.83	GADVFILAFSLISKASYENVSK		75.833	77	98	59.7	5.8e-16	22684.2
579	[1]	1		63	79	787.09	3	-0.06	GADVFILAFSLISKASYENVSK		75.85	77	98	36.5	5.7e-07	22684.2
580	[1]	1		63	79	787.09	3	-0.06	GADVFILAFSLISKASYENVSK		75.85	77	98	19.3	2.3e-07	22684.2
581	[1]	1		63	79	787.09	3	0.83	GADVFILAFSLISKASYENVSK		75.85	77	98	57.7	7.5e-10	22684.2
582	[1]	1		63	79	787.091	3	1.1	GADVFILAFSLISKASYENVSK		76.117	77	98	66.5	1.3e-10	22684.2
583	[1]	1		63	79	787.091	3	1.1	GADVFILAFSLISKASYENVSK		76.117	77	98	58.2	6.6e-16	22684.2
584	[1]	1		63	79	1180.13	2	1.2	GADVFILAFSLISKASYENVSK		76.2	77	98	55.9	4e-19	22684.2
585	[1]	1		63	79	787.091	3	1.2	GADVFILAFSLISKASYENVSK		76.383	77	98	62	1.5e-16	22684.2
586	[1]	1		63	79	787.091	3	1.2	GADVFILAFSLISKASYENVSK		76.383	77	98	51.7	1.1e-09	22684.2
587	[1]	1		63	79	1180.13	2	2.4	GADVFILAFSLISKASYENVSK		76.617	77	98	55.6	3.4e-16	22684.2
588	[1]	1		63	79	787.091	3	1.2	GADVFILAFSLISKASYENVSK		76.65	77	98	62.4	9.3e-16	22684.2
589	[1]	1		63	79	787.091	3	1.2	GADVFILAFSLISKASYENVSK		76.667	77	98	52.9	5.9e-09	22684.2
590	[1]	1		63	79	1180.13	2	1.4	GADVFILAFSLISKASYENVSK		76.9	77	98	63.5	3e-17	22684.2
591	[1]	1		63	79	787.091	3	1.3	GADVFILAFSLISKASYENVSK		76.917	77	98	67.3	6e-09	22684.2
592	[1]	1		63	79	787.091	3	1.3	GADVFILAFSLISKASYENVSK		76.917	77	98	61.6	2.7e-16	22684.2
593	[1]	1		63	79	787.091	3	1.5	GADVFILAFSLISKASYENVSK		83.867	77	98	66	2.8e-14	22684.2
594	[1]	1		63	79	787.091	3	1.5	GADVFILAFSLISKASYENVSK		83.883	77	98	53.9	5e-09	22684.2
595	[1]	1		63	79	829.788	3	0.28	GADVFILAFSLISKASYENVSKK		72.35	77	99	44	8.6e-08	22684.2
596	[1]	1		63	79	829.788	3	0.28	GADVFILAFSLISKASYENVSKK		72.35	77	99	62.5	3.6e-18	22684.2
597	[1]	1		63	79	622.593	4	0.33	GADVFILAFSLISKASYENVSKK		72.433	77	99	61.9	2.9e-09	22684.2
598	[1]	1		63	79	622.593	4	0.33	GADVFILAFSLISKASYENVSKK		72.433	77	99	64.7	1.4e-17	22684.2
599	[1]	1		63	79	829.788	3	0.64	GADVFILAFSLISKASYENVSKK		72.65	77	99	39.3	5.6e-07	22684.2
600	[1]	1		63	79	829.788	3	0.64	GADVFILAFSLISKASYENVSKK		72.65	77	99	67.8	1.9e-17	22684.2
601	[1]	1		63	79	622.593	4	0.81	GADVFILAFSLISKASYENVSKK		72.7	77	99	58.2	2.1e-08	22684.2
602	[1]	1		63	79	622.593	4	0.81	GADVFILAFSLISKASYENVSKK		72.7	77	99	58.8	4e-17	22684.2
603	[1]	1		63	79	829.788	3	0.64	GADVFILAFSLISKASYENVSKK		72.95	77	99	41.6	4.9e-07	22684.2
604	[1]	1		63	79	829.788	3	0.64	GADVFILAFSLISKASYENVSKK		72.95	77	99	68.1	1.4e-16	22684.2
605	[1]	1		63	79	622.593	4	0.49	GADVFILAFSLISKASYENVSKK		73	77	99	53.9	8.2e-08	22684.2
606	[1]	1		63	79	622.593	4	0.49	GADVFILAFSLISKASYENVSKK		73	77	99	70.4	2.5e-16	22684.2
607	[1]	1		63	79	829.788	3	0.4	GADVFILAFSLISKASYENVSKK		73.25	77	99	48.3	2.5e-08	22684.2
608	[1]	1		63	79	829.788	3	0.4	GADVFILAFSLISKASYENVSKK		73.25	77	99	69.3	3.3e-16	22684.2
609	[1]	1		63	79	622.593	4	0.81	GADVFILAFSLISKASYENVSKK		73.267	77	99	59.8	6.6e-09	22684.2
610	[1]	1		63	79	622.593	4	0.81	GADVFILAFSLISKASYENVSKK		73.267	77	99	67.2	2.9e-17	22684.2
611	[1]	1		63	79	829.788	3	0.64	GADVFILAFSLISKASYENVSKK		73.517	77	99	47.3	8.4e-08	22684.2
612	[1]	1		63	79	829.788	3	0.64	GADVFILAFSLISKASYENVSKK		73.517	77	99	67.5	2.1e-17	22684.2
613	[1]	1		63	79	622.593	4	1.1	GADVFILAFSLISKASYENVSKK		73.517	77	99	61.9	6.2e-17	22684.2
614	[1]	1		63	79	622.593	4	1.1	GADVFILAFSLISKASYENVSKK		73.533	77	99	54.4	2e-08	22684.2
615	[1]	1		63	79	829.788	3	0.64	GADVFILAFSLISKASYENVSKK		73.767	77	99	68.1	6.1e-17	22684.2
616	[1]	1		63	79	829.788	3	0.64	GADVFILAFSLISKASYENVSKK		73.783	77	99	47	3.6e-08	22684.2
617	[1]	1		63	79	622.593	4	0.49	GADVFILAFSLISKASYENVSKK		73.783	77	99	59.9	3.7e-17	22684.2
618	[1]	1		63	79	622.593	4	0.49	GADVFILAFSLISKASYENVSKK		73.8	77	99	51.2	1.4e-08	22684.2
619	[1]	1		63	79	829.788	3	0.52	GADVFILAFSLISKASYENVSKK		74.05	77	99	42.1	1.8e-07	22684.2
620	[1]	1		63	79	829.788	3	0.52	GADVFILAFSLISKASYENVSKK		74.05	77	99	63.5	6.1e-17	22684.2
621	[1]	1		63	79	622.593	4	0.33	GADVFILAFSLISKASYENVSKK		74.05	77	99	45	5.1e-14	22684.2
622	[1]	1		63	79	622.593	4	0.33	GADVFILAFSLISKASYENVSKK		74.067	77	99	54.2	3.2e-09	22684.2
623	[1]	1		63	79	829.788	3	0.64	GADVFILAFSLISKASYENVSKK		74.317	77	99	46.5	3.1e-08	22684.2
624	[1]	1		63	79	829.788	3	0.64	GADVFILAFSLISKASYENVSKK		74.317	77	99	67.5	5.6e-18	22684.2
625	[1]	1		63	79	622.593	4	0.49	GADVFILAFSLISKASYENVSKK		74.333	77	99	48.5	8e-08	22684.2
626	[1]	1		63	79	622.593	4	0.49	GADVFILAFSLISKASYENVSKK		74.333	77	99	49.2	3.4e-14	22684.2
627	[1]	1		63	79	829.789	3	0.88	GADVFILAFSLISKASYENVSKK		74.583	77	99	66.2	8.7e-19	22684.2
628	[1]	1		63	79	829.789	3	0.88	GADVFILAFSLISKASYENVSKK		74.6	77	99	43	5.9e-08	22684.2
629	[1]	1		63	79	622.593	4	0.97	GADVFILAFSLISKASYENVSKK		74.7	77	99	52.9	5.3e-17	22684.2
630	[1]	1		63	79	622.593	4	0.97	GADVFILAFSLISKASYENVSKK		74.717	77	99	51.1	7.8e-08	22684.2
631	[1]	1		63	79	829.788	3	0.52	GADVFILAFSLISKASYENVSKK		74.867	77	99	63.2	6.5e-17	22684.2
632	[1]	1		63	79	829.788	3	0.52	GADVFILAFSLISKASYENVSKK		74.883	77	99	35.5	2.3e-06	22684.2
633	[1]	1		63	79	829.788	3	0.64	GADVFILAFSLISKASYENVSKK		75.15	77	99	62.8	1.1e-18	22684.2
634	[1]	1		63	79	829.788	3	0.64	GADVFILAFSLISKASYENVSKK		75.167	77	99	24.6	3.3e-05	22684.2
635	[1]	1		63	79	829.789	3	0.76	GADVFILAFSLISKASYENVSKK		75.433	77	99	64.7	2e-17	22684.2
636	[1]	1		63	79	829.789	3	0.76	GADVFILAFSLISKASYENVSKK		75.45	77	99	38.8	1.3e-06	22684.2
637	[1]	1		63	79	829.789	3	0.76	GADVFILAFSLISKASYENVSKK		75.717	77	99	31.1	1.7e-06	22684.2
638	[1]	1		63	79	829.789	3	0.76	GADVFILAFSLISKASYENVSKK		75.717	77	99	56.2	2.2e-15	22684.2
639	[1]	1		63	79	829.789	3	1.2	GADVFILAFSLISKASYENVSKK		75.967	77	99	28.9	3.1e-05	22684.2
640	[1]	1		63	79	829.789	3	1.2	GADVFILAFSLISKASYENVSKK		75.967	77	99	56.2	7.7e-16	22684.2
641	[1]	1		63	79	829.788	3	0.64	GADVFILAFSLISKASYENVSKK		76.25	77	99	30.2	5.7e-06	22684.2
642	[1]	1		63	79	829.788	3	0.64	GADVFILAFSLISKASYENVSKK		76.25	77	99	51	1.7e-17	22684.2
643	[1]	1		63	79	829.788	3	0.16	GADVFILAFSLISKASYENVSKK		76.517	77	99	55.1	7.9e-17	22684.2
644	[1]	1		63	79	829.788	3	0.16	GADVFILAFSLISKASYENVSKK		76.533	77	99	38.1	9.5e-08	22684.2
645	[1]	1		63	79	829.788	3	0.4	GADVFILAFSLISKASYENVSKK		76.783	77	99	26.9	2.9e-05	22684.2
646	[1]	1		63	79	829.788	3	0.4	GADVFILAFSLISKASYENVSKK		76.783	77	99	53.5	2.1e-14	22684.2
647	[1]	1		63	79	829.788	3	0.64	GADVFILAFSLISKASYENVSKK		77.067	77	99	56.6	2.4e-17	22684.2
648	[1]	1		63	79	829.788	3	0.64	GADVFILAFSLISKASYENVSKK		77.067	77	99	21.4	0.00054	22684.2
649	[1]	1		63	79	829.788	3	0.038	GADVFILAFSLISKASYENVSKK		77.333	77	99	47	1.4e-14	22684.2
650	[1]	1		63	79	829.788	3	0.038	GADVFILAFSLISKASYENVSKK		77.35	77	99	28.5	3e-05	22684.2
651	[1]	1		63	79	829.789	3	1	GADVFILAFSLISKASYENVSKK		82.1	77	99	15.8	0.0023	22684.2
652	[1]	1		63	79	829.789	3	1	GADVFILAFSLISKASYENVSKK		82.1	77	99	41.2	2.4e-15	22684.2
653	[1]	1		63	79	829.789	3	1	GADVFILAFSLISKASYENVSKK		83.883	77	99	55.6	1e-16	22684.2
654	[1]	1		63	79	829.789	3	1	GADVFILAFSLISKASYENVSKK		83.883	77	99	31.7	4.6e-05	22684.2
655	[1]	1		63	79	619.382	2	1	VFILAFSLISK		67.567	80	90	31.3	0.00013	22684.2
656	[1]	1		63	79	619.382	2	1	VFILAFSLISK		67.567	80	90	36.6	2.3e-11	22684.2
657	[1]	1		63	79	619.382	2	1.3	VFILAFSLISK		67.783	80	90	30.4	5.4e-05	22684.2
658	[1]	1		63	79	619.382	2	1.3	VFILAFSLISK		67.783	80	90	26.6	6.8e-11	22684.2
659	[1]	1		63	79	619.382	2	1.5	VFILAFSLISK		67.817	80	90	39.3	0.00013	22684.2
660	[1]	1		63	79	619.382	2	1.5	VFILAFSLISK		67.817	80	90	38.8	3.7e-11	22684.2
661	[1]	1		63	79	619.382	2	1.2	VFILAFSLISK		68.05	80	90	26.1	0.00049	22684.2
662	[1]	1		63	79	619.382	2	1.2	VFILAFSLISK		68.05	80	90	31.9	2.6e-12	22684.2
663	[1]	1		63	79	619.382	2	1.5	VFILAFSLISK		68.083	80	90	44.5	3.1e-05	22684.2
664	[1]	1		63	79	619.382	2	1.5	VFILAFSLISK		68.083	80	90	35.4	2.4e-10	22684.2
665	[1]	1		63	79	619.382	2	1.5	VFILAFSLISK		68.317	80	90	26.3	0.00011	22684.2
666	[1]	1		63	79	619.382	2	1.5	VFILAFSLISK		68.317	80	90	34.2	1.2e-09	22684.2
667	[1]	1		63	79	619.382	2	1.5	VFILAFSLISK		68.367	80	90	33.6	0.00016	22684.2
668	[1]	1		63	79	619.382	2	1.5	VFILAFSLISK		68.367	80	90	36.9	1.8e-10	22684.2
669	[1]	1		63	79	619.382	2	1	VFILAFSLISK		68.583	80	90	35.1	3.5e-05	22684.2
670	[1]	1		63	79	619.382	2	1	VFILAFSLISK		68.583	80	90	26.4	1.1e-10	22684.2
671	[1]	1		63	79	619.382	2	1.2	VFILAFSLISK		68.633	80	90	32.8	4.1e-11	22684.2
672	[1]	1		63	79	619.382	2	1.2	VFILAFSLISK		68.65	80	90	35.1	0.00019	22684.2
673	[1]	1		63	79	619.382	2	1	VFILAFSLISK		68.95	80	90	32.7	0.00089	22684.2
674	[1]	1		63	79	619.382	2	1	VFILAFSLISK		68.95	80	90	36.5	8.2e-11	22684.2
675	[1]	1		63	79	619.382	2	1.3	VFILAFSLISK		69.217	80	90	31.2	5.6e-11	22684.2
676	[1]	1		63	79	619.382	2	1.3	VFILAFSLISK		69.233	80	90	32.2	0.00016	22684.2
677	[1]	1		63	79	619.382	2	1	VFILAFSLISK		69.5	80	90	29.5	0.0002	22684.2
678	[1]	1		63	79	619.382	2	1	VFILAFSLISK		69.5	80	90	32.4	2.3e-10	22684.2
679	[1]	1		63	79	619.382	2	1.5	VFILAFSLISK		69.817	80	90	32.3	1.8e-10	22684.2
680	[1]	1		63	79	619.382	2	1.5	VFILAFSLISK		69.833	80	90	27.1	0.0046	22684.2
681	[1]	1		63	79	619.382	2	1.2	VFILAFSLISK		70.083	80	90	30.9	1.9e-10	22684.2
682	[1]	1		63	79	619.382	2	1.2	VFILAFSLISK		70.1	80	90	33.7	0.00048	22684.2
683	[1]	1		63	79	619.382	2	1.3	VFILAFSLISK		70.617	80	90	30.5	1.6e-10	22684.2
684	[1]	1		63	79	619.382	2	1.3	VFILAFSLISK		70.633	80	90	24.1	0.0027	22684.2
685	[1]	1		63	79	706.062	3	1.4	VFILAFSLISKASYENVSK		66.083	80	98	44.1	7.4e-14	22684.2
686	[1]	1		63	79	706.062	3	1.4	VFILAFSLISKASYENVSK		66.083	80	98	38.4	3.4e-07	22684.2
687	[1]	1		63	79	748.76	3	0.45	VFILAFSLISKASYENVSKK		63.517	80	99	43.2	2.5e-16	22684.2
688	[1]	1		63	79	748.76	3	0.45	VFILAFSLISKASYENVSKK		63.517	80	99	25.6	8.2e-05	22684.2
689	[1]	1		63	79	489.202	2	-0.66	ASYENVS(Phospho)K	Phospho@97=25	26.983	91	98	17.8	0.0014	22684.2
690	[1]	1		63	79	489.202	2	-0.66	ASYENVS(Phospho)K	Phospho@97=73	26.983	91	98	24.2	1.3e-13	22684.2
691	[1]	1		63	79	489.203	2	0.36	ASYENVS(Phospho)K	Phospho@97=69	27.233	91	98	39.1	8.7e-16	22684.2
692	[1]	1		63	79	489.203	2	0.36	ASYENVS(Phospho)K	Phospho@97=58	27.25	91	98	27	2.7e-07	22684.2
693	[1]	1		63	79	489.203	2	0.36	ASYENVS(Phospho)K	Phospho@97=29	27.5	91	98	24.2	0.00017	22684.2
694	[1]	1		63	79	489.203	2	0.36	ASYENVS(Phospho)K	Phospho@97=66	27.5	91	98	38.5	6.4e-17	22684.2
695	[1]	1		63	79	489.203	2	0.57	ASYENVS(Phospho)K	Phospho@97=95	27.75	91	98	41.6	3.5e-19	22684.2
696	[1]	1		63	79	489.203	2	0.57	ASYENVS(Phospho)K	Phospho@97=36	27.767	91	98	26	1.9e-05	22684.2
697	[1]	1		63	79	489.203	2	0.36	ASYENVS(Phospho)K	Phospho@97=29	28.017	91	98	22.3	0.0004	22684.2
698	[1]	1		63	79	489.203	2	0.36	ASYENVS(Phospho)K	Phospho@97=86	28.017	91	98	35.9	8.8e-16	22684.2
699	[1]	1		63	79	489.203	2	0.57	ASYENVS(Phospho)K	Phospho@97=113	28.267	91	98	30.3	1.1e-17	22684.2
700	[1]	1		63	79	489.203	2	0.57	ASYENVS(Phospho)K	Phospho@97=34	28.283	91	98	21.9	0.00029	22684.2
701	[1]	1		63	79	489.203	2	0.57	ASYENVS(Phospho)K	Phospho@97=44	28.533	91	98	16.4	1.6e-09	22684.2
702	[1]	1		63	79	489.203	2	0.57	ASYENVS(Phospho)K	Phospho@97=19	28.55	91	98	18	0.0047	22684.2
703	[1]	1		63	79	489.202	2	0.16	ASYENVS(Phospho)K	Phospho@97=9	28.8	91	98	16.6	0.0047	22684.2
704	[1]	1		63	79	489.202	2	0.16	ASYENVS(Phospho)K	Phospho@97=72	28.8	91	98	23.5	5.1e-13	22684.2
705	[1]	1		63	79	489.202	2	-0.25	ASYENVS(Phospho)K	Phospho@97=49	29.05	91	98	23.6	4.1e-13	22684.2
706	[1]	1		63	79	489.203	2	0.57	ASYENVS(Phospho)K	Phospho@97=14	29.45	91	98	15.9	0.013	22684.2
707	[1]	1		63	79	489.202	2	-0.046	ASYENVS(Phospho)K	Phospho@97=56	29.833	91	98	22.6	1e-13	22684.2
708	[1]	1		63	79	553.249	2	-0.91	ASYENVS(Phospho)KK	Phospho@97=27	24.933	91	99	23.3	0.00021	22684.2
709	[1]	1		63	79	553.249	2	-0.91	ASYENVS(Phospho)KK	Phospho@97=74	24.933	91	99	41.7	5.2e-14	22684.2
710	[1]	1		63	79	553.249	2	-2.2	ASYENVS(Phospho)KK	Phospho@97=33	25.017	91	99	19.5	8.4e-05	22684.2
711	[1]	1		63	79	553.249	2	-1.1	ASYENVS(Phospho)KK	Phospho@97=46	25.183	91	99	36.9	5.3e-07	22684.2
712	[1]	1		63	79	553.249	2	-1.1	ASYENVS(Phospho)KK	Phospho@97=67	25.183	91	99	46.4	2.5e-14	22684.2
713	[1]	1		63	79	553.25	2	-0.37	ASYENVS(Phospho)KK	Phospho@97=64	25.267	91	99	40.2	1.6e-13	22684.2
714	[1]	1		63	79	553.25	2	-0.37	ASYENVS(Phospho)KK	Phospho@97=46	25.283	91	99	37.3	3.8e-07	22684.2
715	[1]	1		63	79	553.249	2	-1.6	ASYENVS(Phospho)KK	Phospho@97=41	25.467	91	99	34.1	3.8e-06	22684.2
716	[1]	1		63	79	553.249	2	-1.6	ASYENVS(Phospho)KK	Phospho@97=59	25.467	91	99	48.6	3.9e-12	22684.2
717	[1]	1		63	79	553.25	2	0.35	ASYENVS(Phospho)KK	Phospho@97=49	25.55	91	99	37.4	1e-07	22684.2
718	[1]	1		63	79	553.25	2	0.35	ASYENVS(Phospho)KK	Phospho@97=74	25.55	91	99	51.1	7.6e-15	22684.2
719	[1]	1		63	79	553.249	2	-1.5	ASYENVS(Phospho)KK	Phospho@97=56	25.75	91	99	41.1	3.9e-12	22684.2
720	[1]	1		63	79	553.249	2	-1.5	ASYENVS(Phospho)KK	Phospho@97=30	25.767	91	99	27.6	9.2e-06	22684.2
721	[1]	1		63	79	553.25	2	0.17	ASYENVS(Phospho)KK	Phospho@97=50	25.8	91	99	46.4	8.6e-11	22684.2
722	[1]	1		63	79	553.25	2	0.17	ASYENVS(Phospho)KK	Phospho@97=52	25.817	91	99	35.1	1.5e-07	22684.2
723	[1]	1		63	79	553.249	2	-1.5	ASYENVS(Phospho)KK	Phospho@97=26	26.05	91	99	29.1	5.7e-06	22684.2
724	[1]	1		63	79	553.249	2	-1.5	ASYENVS(Phospho)KK	Phospho@97=53	26.05	91	99	38	7.6e-11	22684.2
725	[1]	1		63	79	553.25	2	0.17	ASYENVS(Phospho)KK	Phospho@97=44	26.067	91	99	22.4	2.4e-06	22684.2
726	[1]	1		63	79	553.25	2	0.17	ASYENVS(Phospho)KK	Phospho@97=65	26.067	91	99	51.6	1.6e-14	22684.2
727	[1]	1		63	79	553.25	2	0.35	ASYENVS(Phospho)KK	Phospho@97=53	26.317	91	99	48.5	1.7e-11	22684.2
728	[1]	1		63	79	553.25	2	0.35	ASYENVS(Phospho)KK	Phospho@97=54	26.333	91	99	27.5	3.1e-07	22684.2
729	[1]	1		63	79	553.25	2	0.35	ASYENVS(Phospho)KK	Phospho@97=46	26.583	91	99	33.5	7.1e-07	22684.2
730	[1]	1		63	79	553.25	2	0.35	ASYENVS(Phospho)KK	Phospho@97=55	26.583	91	99	50.1	2.3e-14	22684.2
731	[1]	1		63	79	553.25	2	0.35	ASYENVS(Phospho)KK	Phospho@97=41	26.833	91	99	26.8	7.7e-06	22684.2
732	[1]	1		63	79	553.25	2	0.35	ASYENVS(Phospho)KK	Phospho@97=68	26.833	91	99	50.1	2.3e-14	22684.2
733	[1]	1		63	79	553.25	2	0.35	ASYENVS(Phospho)KK	Phospho@97=49	27.083	91	99	46.4	1.2e-10	22684.2
734	[1]	1		63	79	553.25	2	0.35	ASYENVS(Phospho)KK	Phospho@97=50	27.1	91	99	37.2	8.5e-08	22684.2
735	[1]	1		63	79	553.25	2	0.35	ASYENVS(Phospho)KK	Phospho@97=41	27.35	91	99	24.3	9.2e-06	22684.2
736	[1]	1		63	79	553.25	2	0.35	ASYENVS(Phospho)KK	Phospho@97=57	27.35	91	99	48	6.4e-12	22684.2
737	[1]	1		63	79	553.25	2	0.17	ASYENVS(Phospho)KK	Phospho@97=46	27.6	91	99	24.9	2.1e-06	22684.2
738	[1]	1		63	79	553.25	2	0.17	ASYENVS(Phospho)KK	Phospho@97=60	27.6	91	99	43.3	1.6e-13	22684.2
739	[1]	1		63	79	553.25	2	0.17	ASYENVS(Phospho)KK	Phospho@97=58	27.867	91	99	44.8	8.3e-12	22684.2
740	[1]	1		63	79	553.25	2	0.17	ASYENVS(Phospho)KK	Phospho@97=45	27.883	91	99	34.4	2.3e-07	22684.2
741	[1]	1		63	79	553.25	2	0.35	ASYENVS(Phospho)KK	Phospho@97=43	28.133	91	99	24.7	7e-06	22684.2
742	[1]	1		63	79	553.25	2	0.35	ASYENVS(Phospho)KK	Phospho@97=60	28.133	91	99	41.7	1.2e-13	22684.2
743	[1]	1		63	79	553.25	2	0.35	ASYENVS(Phospho)KK	Phospho@97=79	28.383	91	99	48.5	3.6e-15	22684.2
744	[1]	1		63	79	553.25	2	0.35	ASYENVS(Phospho)KK	Phospho@97=36	28.4	91	99	25.1	2.9e-05	22684.2
745	[1]	1		63	79	553.25	2	-0.0069	ASYENVS(Phospho)KK	Phospho@97=59	28.633	91	99	45.4	4.8e-12	22684.2
746	[1]	1		63	79	553.25	2	-0.0069	ASYENVS(Phospho)KK	Phospho@97=35	28.65	91	99	33.9	1.6e-05	22684.2
747	[1]	1		63	79	553.25	2	0.17	ASYENVS(Phospho)KK	Phospho@97=52	28.9	91	99	29.8	1.6e-07	22684.2
748	[1]	1		63	79	553.25	2	0.17	ASYENVS(Phospho)KK	Phospho@97=72	28.9	91	99	37	2.2e-15	22684.2
749	[1]	1		63	79	553.25	2	0.35	ASYENVS(Phospho)KK	Phospho@97=46	29.15	91	99	26.9	3e-06	22684.2
750	[1]	1		63	79	553.25	2	0.35	ASYENVS(Phospho)KK	Phospho@97=58	29.15	91	99	42.6	2.1e-12	22684.2
751	[1]	1		63	79	553.25	2	0.35	ASYENVS(Phospho)KK	Phospho@97=71	29.4	91	99	44.1	1.5e-14	22684.2
752	[1]	1		63	79	553.25	2	0.35	ASYENVS(Phospho)KK	Phospho@97=33	29.417	91	99	22.9	0.00014	22684.2
753	[1]	1		63	79	553.251	2	1.4	ASYENVS(Phospho)KK	Phospho@97=74	29.667	91	99	42	2.9e-16	22684.2
754	[1]	1		63	79	553.251	2	1.4	ASYENVS(Phospho)KK	Phospho@97=38	29.683	91	99	26.3	7.5e-05	22684.2
755	[1]	1		63	79	553.251	2	1.8	ASYENVS(Phospho)KK	Phospho@97=34	29.933	91	99	24.9	8.7e-05	22684.2
756	[1]	1		63	79	553.251	2	1.8	ASYENVS(Phospho)KK	Phospho@97=67	29.933	91	99	37.2	4.1e-14	22684.2
757	[1]	1		63	79	553.251	2	1.3	ASYENVS(Phospho)KK	Phospho@97=55	30.183	91	99	33.2	7.8e-14	22684.2
758	[1]	1		63	79	553.251	2	1.3	ASYENVS(Phospho)KK	Phospho@97=29	30.2	91	99	23.3	0.00014	22684.2
759	[1]	1		63	79	553.25	2	0.9	ASYENVS(Phospho)KK	Phospho@97=37	30.45	91	99	27.2	2.1e-05	22684.2
760	[1]	1		63	79	553.25	2	0.9	ASYENVS(Phospho)KK	Phospho@97=58	30.45	91	99	32	2.2e-14	22684.2
761	[1]	1		63	79	553.251	2	1.8	ASYENVS(Phospho)KK	Phospho@97=37	30.7	91	99	24.7	5.6e-05	22684.2
762	[1]	1		63	79	553.251	2	1.8	ASYENVS(Phospho)KK	Phospho@97=37	30.7	91	99	29.6	1.1e-11	22684.2
763	[1]	1		63	79	553.251	2	2.3	ASYENVS(Phospho)KK	Phospho@97=39	30.967	91	99	22.2	6.1e-05	22684.2
764	[1]	1		63	79	553.251	2	2.3	ASYENVS(Phospho)KK	Phospho@97=71	30.967	91	99	35.8	1.2e-15	22684.2
765	[1]	1		63	79	553.251	2	2.3	ASYENVS(Phospho)KK	Phospho@97=33	31.217	91	99	31.6	5.9e-11	22684.2
766	[1]	1		63	79	553.251	2	2.3	ASYENVS(Phospho)KK	Phospho@97=27	31.233	91	99	15.8	0.0042	22684.2
767	[1]	1		63	79	553.251	2	1.8	ASYENVS(Phospho)KK	Phospho@97=55	31.533	91	99	29.1	1.3e-14	22684.2
768	[1]	1		63	79	553.251	2	1.8	ASYENVS(Phospho)KK	Phospho@97=29	31.533	91	99	20.3	0.00085	22684.2
769	[1]	1		63	79	624.649	3	0.67	ASYENVS(Phospho)KKWIPELK	Phospho@97=31	48.117	91	105	18.3	1.2e-09	22684.2
770	[1]	1		63	79	624.649	3	0.67	ASYENVS(Phospho)KKWIPELK	Phospho@97=13	48.133	91	105	27.7	1e-05	22684.2
771	[1]	1		63	79	624.649	3	0.67	ASYENVS(Phospho)KKWIPELK	Phospho@97=24	48.383	91	105	48.4	3.2e-08	22684.2
772	[1]	1		63	79	624.649	3	0.67	ASYENVS(Phospho)KKWIPELK	Phospho@97=49	48.383	91	105	50	1.8e-14	22684.2
773	[1]	1		63	79	624.649	3	0.83	ASYENVS(Phospho)KKWIPELK	Phospho@97=58	48.633	91	105	54.6	6.6e-16	22684.2
774	[1]	1		63	79	624.649	3	0.83	ASYENVS(Phospho)KKWIPELK	Phospho@97=22	48.65	91	105	48.3	6.5e-08	22684.2
775	[1]	1		63	79	624.649	3	0.67	ASYENVS(Phospho)KKWIPELK	Phospho@97=28	48.9	91	105	46.9	3.8e-08	22684.2
776	[1]	1		63	79	624.649	3	0.67	ASYENVS(Phospho)KKWIPELK	Phospho@97=42	48.9	91	105	52.5	8.2e-14	22684.2
777	[1]	1		63	79	624.649	3	0.51	ASYENVS(Phospho)KKWIPELK	Phospho@97=40	49.15	91	105	46.3	4.4e-14	22684.2
778	[1]	1		63	79	624.649	3	0.51	ASYENVS(Phospho)KKWIPELK	Phospho@97=22	49.167	91	105	41.9	3.8e-07	22684.2
779	[1]	1		63	79	624.649	3	1.2	ASYENVS(Phospho)KKWIPELK	Phospho@97=22	49.433	91	105	33.4	3.1e-06	22684.2
780	[1]	1		63	79	624.649	3	1.2	ASYENVS(Phospho)KKWIPELK	Phospho@97=29	49.433	91	105	33.2	6.6e-11	22684.2
781	[1]	1		63	79	624.648	3	0.19	ASYENVS(Phospho)KKWIPELK	Phospho@97=17	49.7	91	105	38	5.2e-07	22684.2
782	[1]	1		63	79	624.648	3	0.19	ASYENVS(Phospho)KKWIPELK	Phospho@97=41	49.7	91	105	41	1.7e-13	22684.2
783	[1]	1		63	79	624.649	3	0.83	ASYENVS(Phospho)KKWIPELK	Phospho@97=13	49.967	91	105	39.5	5.4e-07	22684.2
784	[1]	1		63	79	624.649	3	0.83	ASYENVS(Phospho)KKWIPELK	Phospho@97=42	49.967	91	105	40.4	1.2e-13	22684.2
785	[1]	1		63	79	624.649	3	0.35	ASYENVS(Phospho)KKWIPELK	Phospho@97=18	50.233	91	105	34.4	4.2e-06	22684.2
786	[1]	1		63	79	624.649	3	0.35	ASYENVS(Phospho)KKWIPELK	Phospho@97=49	50.233	91	105	42.1	2.3e-13	22684.2
787	[1]	1		63	79	624.649	3	0.83	ASYENVS(Phospho)KKWIPELK	Phospho@97=35	50.483	91	105	43.2	4e-14	22684.2
788	[1]	1		63	79	624.649	3	0.83	ASYENVS(Phospho)KKWIPELK	Phospho@97=15	50.5	91	105	32.7	6.2e-06	22684.2
789	[1]	1		63	79	624.649	3	0.67	ASYENVS(Phospho)KKWIPELK	Phospho@97=51	50.75	91	105	38.4	1.2e-12	22684.2
790	[1]	1		63	79	624.649	3	0.67	ASYENVS(Phospho)KKWIPELK	Phospho@97=12	50.767	91	105	32.1	4e-06	22684.2
791	[1]	1		63	79	624.648	3	0.19	ASYENVS(Phospho)KKWIPELK	Phospho@97=15	51.017	91	105	30.4	4.8e-06	22684.2
792	[1]	1		63	79	624.648	3	0.19	ASYENVS(Phospho)KKWIPELK	Phospho@97=20	51.017	91	105	18.1	4e-06	22684.2
793	[1]	1		63	79	624.649	3	0.67	ASYENVS(Phospho)KKWIPELK	Phospho@97=27	51.267	91	105	30.7	3e-06	22684.2
794	[1]	1		63	79	624.649	3	0.67	ASYENVS(Phospho)KKWIPELK	Phospho@97=23	51.267	91	105	27.6	5.2e-10	22684.2
795	[1]	1		63	79	624.649	3	0.99	ASYENVS(Phospho)KKWIPELK	Phospho@97=27	51.533	91	105	15.8	3.4e-08	22684.2
796	[1]	1		63	79	624.649	3	0.99	ASYENVS(Phospho)KKWIPELK	Phospho@97=12	51.55	91	105	26.5	2e-05	22684.2
797	[1]	1		63	79	449.219	2	0.32	ASYENVSK		25.817	91	98	21.7	0.005	22684.2
798	[1]	1		63	79	449.219	2	0.32	ASYENVSK		25.817	91	98	30.4	2e-10	22684.2
799	[1]	1		63	79	449.219	2	0.32	ASYENVSK		26.083	91	98	30.4	3.2e-10	22684.2
800	[1]	1		63	79	449.219	2	0.32	ASYENVSK		26.1	91	98	24.3	0.0008	22684.2
801	[1]	1		63	79	449.219	2	0.32	ASYENVSK		26.367	91	98	31.3	2.3e-10	22684.2
802	[1]	1		63	79	449.219	2	0.32	ASYENVSK		26.383	91	98	33.7	9.3e-05	22684.2
803	[1]	1		63	79	449.219	2	-1.2	ASYENVSK		26.65	91	98	25.3	0.0002	22684.2
804	[1]	1		63	79	449.219	2	-1.2	ASYENVSK		26.65	91	98	34.1	1.6e-08	22684.2
805	[1]	1		63	79	449.219	2	0.32	ASYENVSK		26.933	91	98	26.2	0.0001	22684.2
806	[1]	1		63	79	449.219	2	0.32	ASYENVSK		26.933	91	98	30.7	5.7e-10	22684.2
807	[1]	1		63	79	449.219	2	-0.13	ASYENVSK		27.067	91	98	16.7	0.0012	22684.2
808	[1]	1		63	79	449.219	2	-0.13	ASYENVSK		27.067	91	98	26	9.3e-09	22684.2
809	[1]	1		63	79	449.219	2	-0.8	ASYENVSK		27.217	91	98	26.3	0.00032	22684.2
810	[1]	1		63	79	449.219	2	-0.8	ASYENVSK		27.217	91	98	34.4	1.4e-08	22684.2
811	[1]	1		63	79	449.219	2	0.32	ASYENVSK		27.317	91	98	30.1	4.5e-10	22684.2
812	[1]	1		63	79	449.219	2	0.32	ASYENVSK		27.333	91	98	27.7	0.00015	22684.2
813	[1]	1		63	79	449.219	2	-0.35	ASYENVSK		27.5	91	98	28.4	4.7e-05	22684.2
814	[1]	1		63	79	449.219	2	-0.35	ASYENVSK		27.5	91	98	33.1	1.1e-08	22684.2
815	[1]	1		63	79	449.219	2	0.096	ASYENVSK		27.583	91	98	21.3	0.00015	22684.2
816	[1]	1		63	79	449.219	2	0.096	ASYENVSK		27.583	91	98	28.3	3.2e-07	22684.2
817	[1]	1		63	79	449.219	2	-0.13	ASYENVSK		27.8	91	98	27.1	0.00034	22684.2
818	[1]	1		63	79	449.219	2	-0.13	ASYENVSK		27.8	91	98	34.1	1.5e-08	22684.2
819	[1]	1		63	79	449.219	2	-0.13	ASYENVSK		27.85	91	98	19.8	0.0019	22684.2
820	[1]	1		63	79	449.219	2	-0.13	ASYENVSK		27.85	91	98	19.9	4.9e-10	22684.2
821	[1]	1		63	79	449.219	2	-0.13	ASYENVSK		28.083	91	98	22.3	0.0025	22684.2
822	[1]	1		63	79	449.219	2	-0.13	ASYENVSK		28.083	91	98	30.7	2.6e-10	22684.2
823	[1]	1		63	79	449.219	2	0.096	ASYENVSK		28.367	91	98	30.9	2.2e-10	22684.2
824	[1]	1		63	79	449.219	2	0.096	ASYENVSK		28.383	91	98	28.6	0.00028	22684.2
825	[1]	1		63	79	449.219	2	0.096	ASYENVSK		28.667	91	98	22.4	0.0012	22684.2
826	[1]	1		63	79	449.219	2	0.096	ASYENVSK		28.667	91	98	37.1	7.2e-09	22684.2
827	[1]	1		63	79	449.219	2	0.54	ASYENVSK		28.95	91	98	24.3	0.00084	22684.2
828	[1]	1		63	79	449.219	2	0.54	ASYENVSK		28.95	91	98	33.8	2.6e-08	22684.2
829	[1]	1		63	79	449.219	2	0.32	ASYENVSK		29.25	91	98	32.2	3.2e-10	22684.2
830	[1]	1		63	79	449.219	2	0.32	ASYENVSK		29.25	91	98	23.6	0.00089	22684.2
831	[1]	1		63	79	449.219	2	0.32	ASYENVSK		29.533	91	98	35.3	1.3e-08	22684.2
832	[1]	1		63	79	449.219	2	0.32	ASYENVSK		29.55	91	98	29.9	0.00055	22684.2
833	[1]	1		63	79	449.219	2	0.096	ASYENVSK		29.833	91	98	22.1	0.00081	22684.2
834	[1]	1		63	79	449.219	2	0.096	ASYENVSK		29.833	91	98	34.4	6.6e-09	22684.2
835	[1]	1		63	79	449.219	2	0.32	ASYENVSK		30.133	91	98	36.9	5.2e-09	22684.2
836	[1]	1		63	79	449.219	2	0.32	ASYENVSK		30.133	91	98	32.5	3.6e-05	22684.2
837	[1]	1		63	79	449.219	2	0.54	ASYENVSK		30.417	91	98	26	0.00086	22684.2
838	[1]	1		63	79	449.219	2	0.54	ASYENVSK		30.417	91	98	33.1	9.6e-09	22684.2
839	[1]	1		63	79	449.219	2	0.096	ASYENVSK		30.7	91	98	30.6	4.4e-08	22684.2
840	[1]	1		63	79	449.219	2	0.096	ASYENVSK		30.7	91	98	27.4	0.00095	22684.2
841	[1]	1		63	79	449.219	2	0.54	ASYENVSK		30.967	91	98	27.7	5.1e-05	22684.2
842	[1]	1		63	79	449.219	2	0.54	ASYENVSK		30.967	91	98	28.8	6.5e-10	22684.2
843	[1]	1		63	79	449.22	2	1.2	ASYENVSK		31.233	91	98	27.5	0.0032	22684.2
844	[1]	1		63	79	449.22	2	1.2	ASYENVSK		31.233	91	98	31.2	3.2e-08	22684.2
845	[1]	1		63	79	449.219	2	0.32	ASYENVSK		31.517	91	98	31.2	4.7e-08	22684.2
846	[1]	1		63	79	449.219	2	0.32	ASYENVSK		31.533	91	98	22.3	0.00067	22684.2
847	[1]	1		63	79	449.219	2	0.54	ASYENVSK		31.783	91	98	32.1	4.3e-08	22684.2
848	[1]	1		63	79	449.219	2	0.54	ASYENVSK		31.8	91	98	21.9	0.00083	22684.2
849	[1]	1		63	79	449.219	2	0.096	ASYENVSK		32.05	91	98	28.1	6e-11	22684.2
850	[1]	1		63	79	449.219	2	0.096	ASYENVSK		32.067	91	98	26.1	0.00082	22684.2
851	[1]	1		63	79	449.219	2	0.32	ASYENVSK		32.333	91	98	32.2	2.2e-08	22684.2
852	[1]	1		63	79	449.219	2	0.32	ASYENVSK		32.333	91	98	26.8	0.00059	22684.2
853	[1]	1		63	79	449.219	2	-0.13	ASYENVSK		32.633	91	98	30	7.3e-08	22684.2
854	[1]	1		63	79	449.219	2	-0.13	ASYENVSK		32.633	91	98	22	0.0036	22684.2
855	[1]	1		63	79	449.219	2	0.32	ASYENVSK		32.9	91	98	34.7	3e-08	22684.2
856	[1]	1		63	79	449.219	2	0.32	ASYENVSK		32.917	91	98	26.1	0.00067	22684.2
857	[1]	1		63	79	449.219	2	0.54	ASYENVSK		33.183	91	98	33.1	7.8e-09	22684.2
858	[1]	1		63	79	449.219	2	0.54	ASYENVSK		33.183	91	98	22.8	0.0012	22684.2
859	[1]	1		63	79	449.219	2	0.32	ASYENVSK		33.467	91	98	28.3	0.00039	22684.2
860	[1]	1		63	79	449.219	2	0.32	ASYENVSK		33.467	91	98	29.6	7.7e-10	22684.2
861	[1]	1		63	79	449.22	2	0.76	ASYENVSK		33.717	91	98	22.6	0.00084	22684.2
862	[1]	1		63	79	449.22	2	0.76	ASYENVSK		33.717	91	98	26.6	7.2e-09	22684.2
863	[1]	1		63	79	449.219	2	0.096	ASYENVSK		34.033	91	98	28.7	1.9e-07	22684.2
864	[1]	1		63	79	449.219	2	0.096	ASYENVSK		34.05	91	98	21.4	0.0049	22684.2
865	[1]	1		63	79	513.267	2	-0.075	ASYENVSKK		23.55	91	99	28.9	3.1e-09	22684.2
866	[1]	1		63	79	513.267	2	-0.075	ASYENVSKK		23.55	91	99	31.4	2.5e-05	22684.2
867	[1]	1		63	79	513.267	2	0.12	ASYENVSKK		23.8	91	99	36.1	2.4e-05	22684.2
868	[1]	1		63	79	513.267	2	0.12	ASYENVSKK		23.8	91	99	43	9.3e-10	22684.2
869	[1]	1		63	79	513.267	2	0.12	ASYENVSKK		24.05	91	99	31.1	5.1e-05	22684.2
870	[1]	1		63	79	513.267	2	0.12	ASYENVSKK		24.05	91	99	44.3	1.9e-09	22684.2
871	[1]	1		63	79	513.266	2	-0.47	ASYENVSKK		24.333	91	99	42.5	1.4e-05	22684.2
872	[1]	1		63	79	513.266	2	-0.47	ASYENVSKK		24.333	91	99	48.1	1.3e-10	22684.2
873	[1]	1		63	79	513.266	2	-0.47	ASYENVSKK		24.6	91	99	33	3.8e-05	22684.2
874	[1]	1		63	79	513.266	2	-0.47	ASYENVSKK		24.6	91	99	49.7	3.1e-10	22684.2
875	[1]	1		63	79	513.267	2	-0.075	ASYENVSKK		24.817	91	99	29.6	7.2e-05	22684.2
876	[1]	1		63	79	513.267	2	-0.075	ASYENVSKK		24.817	91	99	26.4	6.3e-07	22684.2
877	[1]	1		63	79	513.266	2	-0.47	ASYENVSKK		24.867	91	99	29.8	5.5e-05	22684.2
878	[1]	1		63	79	513.266	2	-0.47	ASYENVSKK		24.867	91	99	47.7	1.4e-10	22684.2
879	[1]	1		63	79	513.267	2	-0.075	ASYENVSKK		25.067	91	99	37.6	1.6e-09	22684.2
880	[1]	1		63	79	513.267	2	-0.075	ASYENVSKK		25.083	91	99	27.5	0.00016	22684.2
881	[1]	1		63	79	513.267	2	0.31	ASYENVSKK		25.117	91	99	35.2	3.3e-06	22684.2
882	[1]	1		63	79	513.267	2	0.31	ASYENVSKK		25.117	91	99	49.7	2.3e-10	22684.2
883	[1]	1		63	79	513.267	2	0.31	ASYENVSKK		25.333	91	99	25.2	8.3e-05	22684.2
884	[1]	1		63	79	513.267	2	0.31	ASYENVSKK		25.333	91	99	35.3	1.7e-09	22684.2
885	[1]	1		63	79	513.267	2	0.31	ASYENVSKK		25.4	91	99	40.5	1.6e-05	22684.2
886	[1]	1		63	79	513.267	2	0.31	ASYENVSKK		25.4	91	99	47.1	8.5e-11	22684.2
887	[1]	1		63	79	513.267	2	0.12	ASYENVSKK		25.65	91	99	27.2	1.3e-07	22684.2
888	[1]	1		63	79	513.267	2	0.12	ASYENVSKK		25.667	91	99	27.3	5.3e-05	22684.2
889	[1]	1		63	79	513.267	2	0.51	ASYENVSKK		25.667	91	99	39.3	6.4e-06	22684.2
890	[1]	1		63	79	513.267	2	0.51	ASYENVSKK		25.667	91	99	47.1	7.3e-10	22684.2
891	[1]	1		63	79	513.267	2	0.51	ASYENVSKK		25.967	91	99	40.5	4.8e-06	22684.2
892	[1]	1		63	79	513.267	2	0.51	ASYENVSKK		25.967	91	99	47.1	3.8e-10	22684.2
893	[1]	1		63	79	513.267	2	0.31	ASYENVSKK		26.25	91	99	37.9	1.4e-05	22684.2
894	[1]	1		63	79	513.267	2	0.31	ASYENVSKK		26.25	91	99	48.7	1.8e-10	22684.2
895	[1]	1		63	79	513.267	2	0.9	ASYENVSKK		26.533	91	99	34.7	4.6e-05	22684.2
896	[1]	1		63	79	513.267	2	0.9	ASYENVSKK		26.533	91	99	45.9	1.7e-09	22684.2
897	[1]	1		63	79	513.266	2	-1.1	ASYENVSKK		26.817	91	99	33.1	2.4e-05	22684.2
898	[1]	1		63	79	513.266	2	-1.1	ASYENVSKK		26.817	91	99	45.5	1.1e-09	22684.2
899	[1]	1		63	79	513.266	2	-0.86	ASYENVSKK		27.1	91	99	35.7	4.3e-06	22684.2
900	[1]	1		63	79	513.266	2	-0.86	ASYENVSKK		27.1	91	99	44.9	9.2e-10	22684.2
901	[1]	1		63	79	513.267	2	-0.075	ASYENVSKK		27.383	91	99	35.6	2.1e-05	22684.2
902	[1]	1		63	79	513.267	2	-0.075	ASYENVSKK		27.383	91	99	47.6	1e-09	22684.2
903	[1]	1		63	79	513.267	2	-0.27	ASYENVSKK		27.667	91	99	47.1	2.1e-09	22684.2
904	[1]	1		63	79	513.267	2	-0.27	ASYENVSKK		27.667	91	99	43.4	8e-06	22684.2
905	[1]	1		63	79	513.267	2	0.31	ASYENVSKK		27.95	91	99	34.7	2.3e-05	22684.2
906	[1]	1		63	79	513.267	2	0.31	ASYENVSKK		27.95	91	99	40.8	2.4e-08	22684.2
907	[1]	1		63	79	513.267	2	0.51	ASYENVSKK		28.25	91	99	32.4	0.0001	22684.2
908	[1]	1		63	79	513.267	2	0.51	ASYENVSKK		28.25	91	99	47.7	3.9e-10	22684.2
909	[1]	1		63	79	513.267	2	0.7	ASYENVSKK		28.533	91	99	39.8	4.6e-06	22684.2
910	[1]	1		63	79	513.267	2	0.7	ASYENVSKK		28.533	91	99	41.5	1.2e-08	22684.2
911	[1]	1		63	79	513.267	2	0.51	ASYENVSKK		28.817	91	99	35.1	8.7e-05	22684.2
912	[1]	1		63	79	513.267	2	0.51	ASYENVSKK		28.817	91	99	43.4	1.7e-09	22684.2
913	[1]	1		63	79	513.267	2	0.51	ASYENVSKK		29.117	91	99	41.4	1.8e-05	22684.2
914	[1]	1		63	79	513.267	2	0.51	ASYENVSKK		29.117	91	99	43.8	1.5e-09	22684.2
915	[1]	1		63	79	513.267	2	0.51	ASYENVSKK		29.417	91	99	38.2	1.6e-05	22684.2
916	[1]	1		63	79	513.267	2	0.51	ASYENVSKK		29.417	91	99	39.7	2.8e-09	22684.2
917	[1]	1		63	79	513.267	2	0.51	ASYENVSKK		30	91	99	37.1	4.8e-09	22684.2
918	[1]	1		63	79	513.267	2	0.51	ASYENVSKK		30	91	99	38.3	3e-05	22684.2
919	[1]	1		63	79	513.268	2	2.3	ASYENVSKK		30.317	91	99	36.3	1.3e-05	22684.2
920	[1]	1		63	79	513.268	2	2.3	ASYENVSKK		30.317	91	99	41.5	1.1e-08	22684.2
921	[1]	1		63	79	513.267	2	0.7	ASYENVSKK		30.583	91	99	40.4	7.6e-09	22684.2
922	[1]	1		63	79	513.267	2	0.7	ASYENVSKK		30.6	91	99	34.6	1.5e-05	22684.2
923	[1]	1		63	79	457.279	2	1	KWIPELK		43.25	99	105	20	0.024	22684.2
924	[1]	1		63	79	457.279	2	1	KWIPELK		43.25	99	105	29.8	1.6e-06	22684.2
925	[1]	1		63	79	457.279	2	0.61	KWIPELK		43.5	99	105	18.6	0.047	22684.2
926	[1]	1		63	79	457.279	2	0.61	KWIPELK		43.5	99	105	34.7	3.9e-07	22684.2
927	[1]	1		63	79	457.279	2	-0.48	KWIPELK		43.767	99	105	34.1	2.2e-07	22684.2
928	[1]	1		63	79	457.279	2	0.17	KWIPELK		44.05	99	105	16.9	0.028	22684.2
929	[1]	1		63	79	457.279	2	0.17	KWIPELK		44.05	99	105	34.7	3.3e-07	22684.2
930	[1]	1		63	79	457.279	2	0.83	KWIPELK		44.333	99	105	34.7	3.4e-07	22684.2
931	[1]	1		63	79	457.279	2	0.83	KWIPELK		44.333	99	105	21.2	0.013	22684.2
932	[1]	1		63	79	457.279	2	0.17	KWIPELK		44.617	99	105	35.3	2.7e-07	22684.2
933	[1]	1		63	79	457.279	2	1	KWIPELK		44.917	99	105	35	1.8e-07	22684.2
934	[1]	1		63	79	457.279	2	1.3	KWIPELK		45.183	99	105	19.3	0.023	22684.2
935	[1]	1		63	79	457.279	2	1.3	KWIPELK		45.183	99	105	34.7	2.7e-07	22684.2
936	[1]	1		63	79	457.279	2	0.83	KWIPELK		45.45	99	105	34.7	1.7e-07	22684.2
937	[1]	1		63	79	457.279	2	0.83	KWIPELK		45.733	99	105	19.5	0.011	22684.2
938	[1]	1		63	79	457.279	2	0.83	KWIPELK		45.733	99	105	35	3.6e-07	22684.2
939	[1]	1		63	79	457.279	2	1	KWIPELK		46.017	99	105	35.4	1.8e-07	22684.2
940	[1]	1		63	79	457.279	2	1	KWIPELK		46.3	99	105	35	2.6e-07	22684.2
941	[1]	1		63	79	457.279	2	0.83	KWIPELK		46.567	99	105	35	1.5e-07	22684.2
942	[1]	1		63	79	457.279	2	0.83	KWIPELK		46.85	99	105	20.1	0.019	22684.2
943	[1]	1		63	79	457.279	2	0.83	KWIPELK		46.85	99	105	33.5	1.8e-07	22684.2
944	[1]	1		63	79	457.279	2	1	KWIPELK		47.133	99	105	35.6	3.5e-07	22684.2
945	[1]	1		63	79	457.28	2	1.7	KWIPELK		47.4	99	105	21.3	0.016	22684.2
946	[1]	1		63	79	457.28	2	1.7	KWIPELK		47.4	99	105	34.1	2.1e-07	22684.2
947	[1]	1		63	79	457.28	2	2.6	KWIPELK		47.65	99	105	20.5	0.024	22684.2
948	[1]	1		63	79	457.28	2	2.6	KWIPELK		47.65	99	105	33.5	1.4e-07	22684.2
949	[1]	1		63	79	457.28	2	3	KWIPELK		47.933	99	105	24.7	0.0014	22684.2
950	[1]	1		63	79	457.28	2	3	KWIPELK		47.933	99	105	33.1	1.3e-07	22684.2
951	[1]	1		63	79	457.28	2	2.1	KWIPELK		48.2	99	105	19	0.01	22684.2
952	[1]	1		63	79	457.28	2	2.1	KWIPELK		48.2	99	105	32.6	2.9e-07	22684.2
953	[1]	1		63	79	457.28	2	1.7	KWIPELK		48.467	99	105	21.7	0.0046	22684.2
954	[1]	1		63	79	457.28	2	1.7	KWIPELK		48.467	99	105	30.7	5.4e-07	22684.2
955	[1]	1		63	79	457.279	2	1.3	KWIPELK		48.733	99	105	30.3	5.4e-07	22684.2
956	[1]	1		63	79	457.28	2	1.7	KWIPELK		49.017	99	105	32.3	2.2e-07	22684.2
957	[1]	1		63	79	587.1	4	1.3	KWIPELKHYAPGVPIVLVGTK		53.2	99	119	58.9	1.9e-07	22684.2
958	[1]	1		63	79	587.1	4	1.3	KWIPELKHYAPGVPIVLVGTK		53.2	99	119	35.8	6.1e-13	22684.2
959	[1]	1		63	79	587.1	4	1.1	KWIPELKHYAPGVPIVLVGTK		53.567	99	119	53	2.2e-07	22684.2
960	[1]	1		63	79	587.1	4	1.1	KWIPELKHYAPGVPIVLVGTK		53.567	99	119	34.5	1.2e-12	22684.2
961	[1]	1		63	79	587.1	4	1.4	KWIPELKHYAPGVPIVLVGTK		53.833	99	119	57.4	1.8e-08	22684.2
962	[1]	1		63	79	587.1	4	1.4	KWIPELKHYAPGVPIVLVGTK		53.833	99	119	34.9	2.2e-12	22684.2
963	[1]	1		63	79	587.1	4	1.1	KWIPELKHYAPGVPIVLVGTK		54.567	99	119	58.4	1.6e-08	22684.2
964	[1]	1		63	79	587.1	4	1.1	KWIPELKHYAPGVPIVLVGTK		54.567	99	119	37.4	1.2e-12	22684.2
965	[1]	1		63	79	393.232	2	1.2	WIPELK		47.267	100	105	18.7	1.8e-05	22684.2
966	[1]	1		63	79	393.232	2	1.9	WIPELK		47.533	100	105	21.2	1.2e-05	22684.2
967	[1]	1		63	79	393.232	2	1.7	WIPELK		47.783	100	105	21.4	1.2e-05	22684.2
968	[1]	1		63	79	393.232	2	1.9	WIPELK		48.067	100	105	21.2	1.2e-05	22684.2
969	[1]	1		63	79	393.232	2	0.41	WIPELK		48.133	100	105	16.4	9.6e-05	22684.2
970	[1]	1		63	79	393.232	2	1.7	WIPELK		48.333	100	105	21	1.6e-05	22684.2
971	[1]	1		63	79	393.231	2	-0.1	WIPELK		48.4	100	105	16.4	8.3e-05	22684.2
972	[1]	1		63	79	393.232	2	0.66	WIPELK		48.6	100	105	20.4	4e-05	22684.2
973	[1]	1		63	79	393.232	2	1.2	WIPELK		48.883	100	105	20.4	1e-05	22684.2
974	[1]	1		63	79	393.232	2	1.7	WIPELK		49.15	100	105	21.4	1.6e-05	22684.2
975	[1]	1		63	79	393.232	2	2.2	WIPELK		49.4	100	105	21.4	1.8e-05	22684.2
976	[1]	1		63	79	393.232	2	1.9	WIPELK		49.7	100	105	21.6	7.3e-06	22684.2
977	[1]	1		63	79	393.232	2	1.2	WIPELK		49.983	100	105	20.4	2.1e-05	22684.2
978	[1]	1		63	79	393.232	2	1.9	WIPELK		50.267	100	105	19.1	2.1e-05	22684.2
979	[1]	1		63	79	393.232	2	0.66	WIPELK		50.567	100	105	17.5	0.026	22684.2
980	[1]	1		63	79	393.232	2	0.66	WIPELK		50.567	100	105	19.6	4.1e-05	22684.2
981	[1]	1		63	79	393.232	2	1.2	WIPELK		50.817	100	105	21.6	1.1e-05	22684.2
982	[1]	1		63	79	393.232	2	1.7	WIPELK		51.083	100	105	20	1.1e-05	22684.2
983	[1]	1		63	79	393.232	2	1.2	WIPELK		51.35	100	105	15.9	0.039	22684.2
984	[1]	1		63	79	393.232	2	1.2	WIPELK		51.35	100	105	21.4	1.5e-05	22684.2
985	[1]	1		63	79	393.232	2	0.92	WIPELK		51.6	100	105	19.4	3.8e-05	22684.2
986	[1]	1		63	79	393.232	2	1.2	WIPELK		51.867	100	105	22.3	9.2e-06	22684.2
987	[1]	1		63	79	393.232	2	1.2	WIPELK		52.117	100	105	21.4	5.7e-06	22684.2
988	[1]	1		63	79	393.232	2	1.2	WIPELK		52.383	100	105	21	1.1e-05	22684.2
989	[1]	1		63	79	393.232	2	1.7	WIPELK		52.65	100	105	20.4	1.7e-05	22684.2
990	[1]	1		63	79	393.232	2	1.2	WIPELK		52.9	100	105	21.4	5.4e-06	22684.2
991	[1]	1		63	79	393.232	2	1.4	WIPELK		53.167	100	105	21.6	1.2e-05	22684.2
992	[1]	1		63	79	393.232	2	0.66	WIPELK		53.417	100	105	21.2	3.4e-05	22684.2
993	[1]	1		63	79	393.232	2	0.66	WIPELK		53.7	100	105	18.7	3.9e-05	22684.2
994	[1]	1		63	79	555.076	4	0.7	WIPELKHYAPGVPIVLVGTK		55.95	100	119	57.9	1.8e-08	22684.2
995	[1]	1		63	79	555.076	4	0.7	WIPELKHYAPGVPIVLVGTK		55.95	100	119	35.5	2.2e-10	22684.2
996	[1]	1		63	79	555.076	4	1.1	WIPELKHYAPGVPIVLVGTK		56.217	100	119	53.9	2.4e-07	22684.2
997	[1]	1		63	79	555.076	4	1.1	WIPELKHYAPGVPIVLVGTK		56.217	100	119	33.8	3.7e-09	22684.2
998	[1]	1		63	79	555.076	4	1.2	WIPELKHYAPGVPIVLVGTK		56.5	100	119	52.1	5e-06	22684.2
999	[1]	1		63	79	555.076	4	1.2	WIPELKHYAPGVPIVLVGTK		56.5	100	119	33.4	1.9e-10	22684.2
1000	[1]	1		63	79	555.076	4	1.4	WIPELKHYAPGVPIVLVGTK		56.767	100	119	49.1	2e-06	22684.2
1001	[1]	1		63	79	555.076	4	1.4	WIPELKHYAPGVPIVLVGTK		56.767	100	119	31.1	2.5e-09	22684.2
1002	[1]	1		63	79	555.076	4	0.7	WIPELKHYAPGVPIVLVGTK		57.033	100	119	53.9	2e-06	22684.2
1003	[1]	1		63	79	555.076	4	0.7	WIPELKHYAPGVPIVLVGTK		57.033	100	119	35	5.8e-10	22684.2
1004	[1]	1		63	79	555.076	4	1.2	WIPELKHYAPGVPIVLVGTK		57.35	100	119	27.9	1e-08	22684.2
1005	[1]	1		63	79	555.076	4	1.2	WIPELKHYAPGVPIVLVGTK		57.35	100	119	50.5	2.4e-07	22684.2
1006	[1]	1		63	79	555.076	4	0.7	WIPELKHYAPGVPIVLVGTK		57.6	100	119	27.1	1.8e-08	22684.2
1007	[1]	1		63	79	555.076	4	0.7	WIPELKHYAPGVPIVLVGTK		57.617	100	119	50.1	4.2e-07	22684.2
1008	[1]	1		63	79	555.076	4	0.34	WIPELKHYAPGVPIVLVGTK		58.383	100	119	45.4	2.9e-06	22684.2
1009	[1]	1		63	79	555.076	4	0.34	WIPELKHYAPGVPIVLVGTK		58.383	100	119	33.7	1.5e-10	22684.2
1010	[1]	1		63	79	555.076	4	1.4	WIPELKHYAPGVPIVLVGTK		58.95	100	119	31.9	1.1e-10	22684.2
1011	[1]	1		63	79	555.076	4	1.4	WIPELKHYAPGVPIVLVGTK		58.967	100	119	43.4	3.6e-06	22684.2
1012	[1]	1		63	79	725.926	2	2.5	HYAPGVPIVLVGTK		47.867	106	119	26.4	0.0014	22684.2
1013	[1]	1		63	79	725.926	2	2.5	HYAPGVPIVLVGTK		47.867	106	119	33.6	1.8e-16	22684.2
1014	[1]	1		63	79	725.927	2	3.4	HYAPGVPIVLVGTK		48.133	106	119	25.5	0.00059	22684.2
1015	[1]	1		63	79	725.927	2	3.4	HYAPGVPIVLVGTK		48.133	106	119	57.2	1.1e-15	22684.2
1016	[1]	1		63	79	484.287	3	4.1	HYAPGVPIVLVGTK		48.233	106	119	50.9	1.9e-06	22684.2
1017	[1]	1		63	79	484.287	3	4.1	HYAPGVPIVLVGTK		48.233	106	119	37.7	4.5e-12	22684.2
1018	[1]	1		63	79	725.926	2	1.7	HYAPGVPIVLVGTK		48.4	106	119	26.8	0.00013	22684.2
1019	[1]	1		63	79	725.926	2	1.7	HYAPGVPIVLVGTK		48.4	106	119	54.3	1.9e-15	22684.2
1020	[1]	1		63	79	484.286	3	2.3	HYAPGVPIVLVGTK		48.5	106	119	53	2e-06	22684.2
1021	[1]	1		63	79	484.286	3	2.3	HYAPGVPIVLVGTK		48.5	106	119	41	6.2e-11	22684.2
1022	[1]	1		63	79	725.926	2	1.8	HYAPGVPIVLVGTK		48.667	106	119	25.3	0.00042	22684.2
1023	[1]	1		63	79	725.926	2	1.8	HYAPGVPIVLVGTK		48.667	106	119	56	8.1e-15	22684.2
1024	[1]	1		63	79	484.286	3	1.6	HYAPGVPIVLVGTK		48.783	106	119	50.6	3.2e-06	22684.2
1025	[1]	1		63	79	484.286	3	1.6	HYAPGVPIVLVGTK		48.783	106	119	41.8	3.6e-13	22684.2
1026	[1]	1		63	79	725.925	2	0.59	HYAPGVPIVLVGTK		48.833	106	119	22.8	0.00065	22684.2
1027	[1]	1		63	79	725.925	2	0.59	HYAPGVPIVLVGTK		48.833	106	119	23.4	7.8e-11	22684.2
1028	[1]	1		63	79	725.926	2	1.4	HYAPGVPIVLVGTK		48.95	106	119	27.3	0.00022	22684.2
1029	[1]	1		63	79	725.926	2	1.4	HYAPGVPIVLVGTK		48.95	106	119	56.6	3.2e-15	22684.2
1030	[1]	1		63	79	484.286	3	2.3	HYAPGVPIVLVGTK		49.033	106	119	41.1	1.8e-13	22684.2
1031	[1]	1		63	79	484.286	3	2.3	HYAPGVPIVLVGTK		49.05	106	119	43.1	3.2e-06	22684.2
1032	[1]	1		63	79	725.925	2	1.1	HYAPGVPIVLVGTK		49.083	106	119	25.1	2.6e-11	22684.2
1033	[1]	1		63	79	725.925	2	1.1	HYAPGVPIVLVGTK		49.1	106	119	26.1	0.00018	22684.2
1034	[1]	1		63	79	725.926	2	1.6	HYAPGVPIVLVGTK		49.217	106	119	22.6	0.0012	22684.2
1035	[1]	1		63	79	725.926	2	1.6	HYAPGVPIVLVGTK		49.217	106	119	55	4.4e-15	22684.2
1036	[1]	1		63	79	484.286	3	2.1	HYAPGVPIVLVGTK		49.3	106	119	49.6	2e-06	22684.2
1037	[1]	1		63	79	484.286	3	2.1	HYAPGVPIVLVGTK		49.3	106	119	40.4	4.2e-12	22684.2
1038	[1]	1		63	79	725.926	2	1.6	HYAPGVPIVLVGTK		49.467	106	119	24.3	0.0004	22684.2
1039	[1]	1		63	79	725.926	2	1.6	HYAPGVPIVLVGTK		49.467	106	119	57.5	1.1e-15	22684.2
1040	[1]	1		63	79	484.287	3	2.5	HYAPGVPIVLVGTK		49.6	106	119	50.5	9.1e-07	22684.2
1041	[1]	1		63	79	484.287	3	2.5	HYAPGVPIVLVGTK		49.6	106	119	40.5	9.7e-13	22684.2
1042	[1]	1		63	79	725.926	2	1.4	HYAPGVPIVLVGTK		49.717	106	119	52.8	4e-14	22684.2
1043	[1]	1		63	79	725.926	2	1.4	HYAPGVPIVLVGTK		49.717	106	119	28.6	0.0011	22684.2
1044	[1]	1		63	79	484.286	3	1.6	HYAPGVPIVLVGTK		49.883	106	119	52.6	9e-07	22684.2
1045	[1]	1		63	79	484.286	3	1.6	HYAPGVPIVLVGTK		49.883	106	119	40.4	2.3e-12	22684.2
1046	[1]	1		63	79	725.925	2	1	HYAPGVPIVLVGTK		49.983	106	119	24.8	0.00036	22684.2
1047	[1]	1		63	79	725.925	2	1	HYAPGVPIVLVGTK		49.983	106	119	52.8	1.1e-14	22684.2
1048	[1]	1		63	79	484.286	3	1	HYAPGVPIVLVGTK		50.167	106	119	48.1	3e-07	22684.2
1049	[1]	1		63	79	484.286	3	1	HYAPGVPIVLVGTK		50.167	106	119	45.6	1.2e-11	22684.2
1050	[1]	1		63	79	725.926	2	1.6	HYAPGVPIVLVGTK		50.25	106	119	57.5	4.5e-15	22684.2
1051	[1]	1		63	79	725.926	2	1.6	HYAPGVPIVLVGTK		50.267	106	119	26.5	0.00028	22684.2
1052	[1]	1		63	79	484.287	3	2.5	HYAPGVPIVLVGTK		50.417	106	119	44.8	8.8e-07	22684.2
1053	[1]	1		63	79	484.287	3	2.5	HYAPGVPIVLVGTK		50.417	106	119	36.5	8.1e-13	22684.2
1054	[1]	1		63	79	725.925	2	0.59	HYAPGVPIVLVGTK		50.55	106	119	32.8	0.00012	22684.2
1055	[1]	1		63	79	725.925	2	0.59	HYAPGVPIVLVGTK		50.55	106	119	55	2e-14	22684.2
1056	[1]	1		63	79	484.286	3	1.4	HYAPGVPIVLVGTK		50.683	106	119	45.4	7.2e-07	22684.2
1057	[1]	1		63	79	484.286	3	1.4	HYAPGVPIVLVGTK		50.683	106	119	42.5	1.8e-12	22684.2
1058	[1]	1		63	79	725.925	2	0.87	HYAPGVPIVLVGTK		50.8	106	119	22.2	0.002	22684.2
1059	[1]	1		63	79	725.925	2	0.87	HYAPGVPIVLVGTK		50.8	106	119	51.3	4.3e-14	22684.2
1060	[1]	1		63	79	484.286	3	1.6	HYAPGVPIVLVGTK		50.933	106	119	48.4	1.9e-06	22684.2
1061	[1]	1		63	79	484.286	3	1.6	HYAPGVPIVLVGTK		50.933	106	119	41.1	4.8e-13	22684.2
1062	[1]	1		63	79	725.926	2	1.7	HYAPGVPIVLVGTK		51.067	106	119	28	0.0009	22684.2
1063	[1]	1		63	79	725.926	2	1.7	HYAPGVPIVLVGTK		51.067	106	119	55	4.8e-16	22684.2
1064	[1]	1		63	79	484.286	3	1.6	HYAPGVPIVLVGTK		51.2	106	119	40	2e-12	22684.2
1065	[1]	1		63	79	484.286	3	1.6	HYAPGVPIVLVGTK		51.2	106	119	48.7	1.2e-06	22684.2
1066	[1]	1		63	79	725.925	2	1	HYAPGVPIVLVGTK		51.333	106	119	29.8	0.00026	22684.2
1067	[1]	1		63	79	725.925	2	1	HYAPGVPIVLVGTK		51.333	106	119	56.5	3.4e-15	22684.2
1068	[1]	1		63	79	484.286	3	1	HYAPGVPIVLVGTK		51.467	106	119	46.1	1.7e-06	22684.2
1069	[1]	1		63	79	484.286	3	1	HYAPGVPIVLVGTK		51.467	106	119	41	3.5e-13	22684.2
1070	[1]	1		63	79	725.925	2	0.87	HYAPGVPIVLVGTK		51.583	106	119	53.4	2.6e-14	22684.2
1071	[1]	1		63	79	725.925	2	0.87	HYAPGVPIVLVGTK		51.6	106	119	21	0.0029	22684.2
1072	[1]	1		63	79	484.286	3	1.2	HYAPGVPIVLVGTK		51.733	106	119	47.6	4.5e-07	22684.2
1073	[1]	1		63	79	484.286	3	1.2	HYAPGVPIVLVGTK		51.733	106	119	42.5	1.9e-11	22684.2
1074	[1]	1		63	79	725.925	2	0.87	HYAPGVPIVLVGTK		51.85	106	119	27	0.0016	22684.2
1075	[1]	1		63	79	725.925	2	0.87	HYAPGVPIVLVGTK		51.85	106	119	53.5	2.6e-15	22684.2
1076	[1]	1		63	79	484.286	3	0.82	HYAPGVPIVLVGTK		52	106	119	52.7	5.4e-07	22684.2
1077	[1]	1		63	79	484.286	3	0.82	HYAPGVPIVLVGTK		52	106	119	41	9.6e-11	22684.2
1078	[1]	1		63	79	725.925	2	1	HYAPGVPIVLVGTK		52.117	106	119	21.8	0.0027	22684.2
1079	[1]	1		63	79	725.925	2	1	HYAPGVPIVLVGTK		52.117	106	119	59.1	2.5e-15	22684.2
1080	[1]	1		63	79	484.285	3	-0.01	HYAPGVPIVLVGTK		52.25	106	119	50.3	9.2e-07	22684.2
1081	[1]	1		63	79	484.285	3	-0.01	HYAPGVPIVLVGTK		52.25	106	119	41.9	9.4e-14	22684.2
1082	[1]	1		63	79	725.925	2	1.1	HYAPGVPIVLVGTK		52.367	106	119	55	2.6e-16	22684.2
1083	[1]	1		63	79	725.925	2	1.1	HYAPGVPIVLVGTK		52.367	106	119	30.9	0.0003	22684.2
1084	[1]	1		63	79	484.286	3	0.4	HYAPGVPIVLVGTK		52.517	106	119	43.3	2.9e-07	22684.2
1085	[1]	1		63	79	484.286	3	0.4	HYAPGVPIVLVGTK		52.517	106	119	37.1	1.7e-12	22684.2
1086	[1]	1		63	79	725.926	2	1.7	HYAPGVPIVLVGTK		52.633	106	119	24.2	0.0014	22684.2
1087	[1]	1		63	79	725.926	2	1.7	HYAPGVPIVLVGTK		52.633	106	119	55	8.6e-15	22684.2
1088	[1]	1		63	79	484.286	3	0.82	HYAPGVPIVLVGTK		52.833	106	119	43.9	4.7e-06	22684.2
1089	[1]	1		63	79	484.286	3	0.82	HYAPGVPIVLVGTK		52.833	106	119	40.3	4.7e-12	22684.2
1090	[1]	1		63	79	725.926	2	2	HYAPGVPIVLVGTK		52.883	106	119	29.9	0.00065	22684.2
1091	[1]	1		63	79	725.926	2	2	HYAPGVPIVLVGTK		52.883	106	119	59.1	3.9e-15	22684.2
1092	[1]	1		63	79	484.286	3	1	HYAPGVPIVLVGTK		53.1	106	119	52.1	1.4e-07	22684.2
1093	[1]	1		63	79	484.286	3	1	HYAPGVPIVLVGTK		53.1	106	119	41.1	2.2e-13	22684.2
1094	[1]	1		63	79	725.927	2	2.8	HYAPGVPIVLVGTK		53.15	106	119	29.8	0.0003	22684.2
1095	[1]	1		63	79	725.927	2	2.8	HYAPGVPIVLVGTK		53.15	106	119	51.3	4.5e-14	22684.2
1096	[1]	1		63	79	484.286	3	1.2	HYAPGVPIVLVGTK		53.367	106	119	42.5	8.2e-07	22684.2
1097	[1]	1		63	79	484.286	3	1.2	HYAPGVPIVLVGTK		53.367	106	119	45	1.7e-11	22684.2
1098	[1]	1		63	79	725.926	2	2.5	HYAPGVPIVLVGTK		53.417	106	119	31	0.00033	22684.2
1099	[1]	1		63	79	725.926	2	2.5	HYAPGVPIVLVGTK		53.417	106	119	46.6	2e-14	22684.2
1100	[1]	1		63	79	484.286	3	1.2	HYAPGVPIVLVGTK		53.667	106	119	51.2	6e-07	22684.2
1101	[1]	1		63	79	484.286	3	1.2	HYAPGVPIVLVGTK		53.667	106	119	39.8	7.5e-11	22684.2
1102	[1]	1		63	79	725.926	2	2.1	HYAPGVPIVLVGTK		53.683	106	119	49.7	4.2e-14	22684.2
1103	[1]	1		63	79	725.926	2	2.1	HYAPGVPIVLVGTK		53.7	106	119	34.3	0.00014	22684.2
1104	[1]	1		63	79	484.286	3	1.6	HYAPGVPIVLVGTK		53.933	106	119	47.2	6.4e-06	22684.2
1105	[1]	1		63	79	484.286	3	1.6	HYAPGVPIVLVGTK		53.933	106	119	38.1	1.6e-12	22684.2
1106	[1]	1		63	79	725.926	2	1.6	HYAPGVPIVLVGTK		53.967	106	119	31.5	0.00051	22684.2
1107	[1]	1		63	79	725.926	2	1.6	HYAPGVPIVLVGTK		53.967	106	119	56.9	2.8e-15	22684.2
1108	[1]	1		63	79	725.925	2	1.3	HYAPGVPIVLVGTK		54.233	106	119	29.2	0.0013	22684.2
1109	[1]	1		63	79	725.925	2	1.3	HYAPGVPIVLVGTK		54.233	106	119	51.3	7.2e-14	22684.2
1110	[1]	1		63	79	725.926	2	1.4	HYAPGVPIVLVGTK		54.517	106	119	39.5	4.6e-05	22684.2
1111	[1]	1		63	79	725.926	2	1.4	HYAPGVPIVLVGTK		54.517	106	119	50.9	1.5e-14	22684.2
1112	[1]	1		63	79	725.926	2	1.7	HYAPGVPIVLVGTK		54.8	106	119	52.5	9e-16	22684.2
1113	[1]	1		63	79	725.926	2	1.7	HYAPGVPIVLVGTK		54.8	106	119	35.9	0.0001	22684.2
1114	[1]	1		63	79	725.925	2	1.1	HYAPGVPIVLVGTK		55.083	106	119	28	0.00095	22684.2
1115	[1]	1		63	79	725.925	2	1.1	HYAPGVPIVLVGTK		55.083	106	119	48.1	2.5e-15	22684.2
1116	[1]	1		63	79	725.925	2	1.3	HYAPGVPIVLVGTK		55.383	106	119	37.2	2.2e-05	22684.2
1117	[1]	1		63	79	725.925	2	1.3	HYAPGVPIVLVGTK		55.383	106	119	49.6	4.8e-15	22684.2
1118	[1]	1		63	79	725.925	2	1.1	HYAPGVPIVLVGTK		55.65	106	119	52.5	1.4e-14	22684.2
1119	[1]	1		63	79	725.925	2	1.1	HYAPGVPIVLVGTK		55.667	106	119	27.3	0.00024	22684.2
1120	[1]	1		63	79	650.052	3	2	HYAPGVPIVLVGTKLDLR		55.2	106	123	49.1	3.2e-08	22684.2
1121	[1]	1		63	79	650.052	3	2	HYAPGVPIVLVGTKLDLR		55.2	106	123	61	3.3e-18	22684.2
1122	[1]	1		63	79	650.052	3	1.8	HYAPGVPIVLVGTKLDLR		55.467	106	123	62.6	1.2e-18	22684.2
1123	[1]	1		63	79	650.052	3	1.8	HYAPGVPIVLVGTKLDLR		55.483	106	123	57.5	1.5e-08	22684.2
1124	[1]	1		63	79	650.052	3	2.3	HYAPGVPIVLVGTKLDLR		55.75	106	123	58.5	3.3e-19	22684.2
1125	[1]	1		63	79	650.052	3	2.3	HYAPGVPIVLVGTKLDLR		55.767	106	123	58.1	1.4e-08	22684.2
1126	[1]	1		63	79	650.052	3	2	HYAPGVPIVLVGTKLDLR		56.033	106	123	57.5	2.3e-08	22684.2
1127	[1]	1		63	79	650.052	3	2	HYAPGVPIVLVGTKLDLR		56.033	106	123	57.9	5.4e-18	22684.2
1128	[1]	1		63	79	650.052	3	2.5	HYAPGVPIVLVGTKLDLR		56.333	106	123	61.6	1.2e-19	22684.2
1129	[1]	1		63	79	650.052	3	2.5	HYAPGVPIVLVGTKLDLR		56.333	106	123	50.6	1.2e-06	22684.2
1130	[1]	1		63	79	650.052	3	2.5	HYAPGVPIVLVGTKLDLR		56.783	106	123	46.4	1.2e-06	22684.2
1131	[1]	1		63	79	650.052	3	2.5	HYAPGVPIVLVGTKLDLR		56.783	106	123	47.6	1.9e-18	22684.2
1132	[1]	1		63	79	650.052	3	2.2	HYAPGVPIVLVGTKLDLR		57.05	106	123	49.4	1.2e-07	22684.2
1133	[1]	1		63	79	650.052	3	2.2	HYAPGVPIVLVGTKLDLR		57.05	106	123	56	4.2e-19	22684.2
1134	[1]	1		63	79	650.052	3	2.3	HYAPGVPIVLVGTKLDLR		57.317	106	123	41.3	4.2e-06	22684.2
1135	[1]	1		63	79	650.052	3	2.3	HYAPGVPIVLVGTKLDLR		57.317	106	123	58.6	8.8e-19	22684.2
1136	[1]	1		63	79	650.053	3	2.6	HYAPGVPIVLVGTKLDLR		57.567	106	123	41	5.4e-07	22684.2
1137	[1]	1		63	79	650.053	3	2.6	HYAPGVPIVLVGTKLDLR		57.567	106	123	57	3.3e-19	22684.2
1138	[1]	1		63	79	650.052	3	2.2	HYAPGVPIVLVGTKLDLR		57.85	106	123	42.8	3.5e-06	22684.2
1139	[1]	1		63	79	650.052	3	2.2	HYAPGVPIVLVGTKLDLR		57.85	106	123	43.4	1.7e-16	22684.2
1140	[1]	1		63	79	650.052	3	1.7	HYAPGVPIVLVGTKLDLR		58.117	106	123	57.5	8.3e-19	22684.2
1141	[1]	1		63	79	650.052	3	1.7	HYAPGVPIVLVGTKLDLR		58.133	106	123	47.9	2.6e-07	22684.2
1142	[1]	1		63	79	437.735	2	0.29	LDLRDDK		30.117	120	126	25.4	6.6e-06	22684.2
1143	[1]	1		63	79	437.735	2	0.52	LDLRDDK		30.4	120	126	28.3	2.8e-06	22684.2
1144	[1]	1		63	79	437.735	2	0.059	LDLRDDK		30.683	120	126	27.7	1.5e-06	22684.2
1145	[1]	1		63	79	437.735	2	0.52	LDLRDDK		30.95	120	126	29.8	1.7e-06	22684.2
1146	[1]	1		63	79	437.736	2	1.2	LDLRDDK		31.217	120	126	27.4	1.1e-06	22684.2
1147	[1]	1		63	79	437.735	2	-0.17	LDLRDDK		31.5	120	126	25.4	7.6e-06	22684.2
1148	[1]	1		63	79	437.735	2	-0.4	LDLRDDK		31.767	120	126	19.1	5.6e-05	22684.2
1149	[1]	1		63	79	437.735	2	-1.1	LDLRDDK		32.033	120	126	19.7	3.7e-05	22684.2
1150	[1]	1		63	79	437.735	2	0.29	LDLRDDK		32.3	120	126	15.3	0.037	22684.2
1151	[1]	1		63	79	437.735	2	0.29	LDLRDDK		32.3	120	126	19.1	5.4e-05	22684.2
1152	[1]	1		63	79	437.735	2	-0.4	LDLRDDK		32.583	120	126	20.7	5.7e-05	22684.2
1153	[1]	1		63	79	508.928	3	0.89	LDLRDDKQFFID		53.25	120	131	28.3	4.6e-06	22684.2
1154	[1]	1		63	79	508.928	3	0.89	LDLRDDKQFFID		53.267	120	131	31.2	1e-05	22684.2
1155	[1]	1		63	79	762.89	2	1.7	LDLRDDKQFFID		53.467	120	131	32.5	0.00011	22684.2
1156	[1]	1		63	79	762.89	2	1.7	LDLRDDKQFFID		53.467	120	131	24.9	3.7e-05	22684.2
1157	[1]	1		63	79	508.929	3	1.5	LDLRDDKQFFID		53.517	120	131	32.1	5.6e-06	22684.2
1158	[1]	1		63	79	508.929	3	1.5	LDLRDDKQFFID		53.517	120	131	27	5.1e-06	22684.2
1159	[1]	1		63	79	508.928	3	1.1	LDLRDDKQFFID		53.783	120	131	33.1	9.3e-06	22684.2
1160	[1]	1		63	79	508.928	3	1.1	LDLRDDKQFFID		53.783	120	131	26.9	1e-05	22684.2
1161	[1]	1		63	79	508.928	3	0.7	LDLRDDKQFFID		54.083	120	131	36	6.5e-07	22684.2
1162	[1]	1		63	79	508.928	3	0.7	LDLRDDKQFFID		54.083	120	131	22.9	3.8e-05	22684.2
1163	[1]	1		63	79	508.928	3	0.11	LDLRDDKQFFID		54.633	120	131	25.5	5.4e-06	22684.2
1164	[1]	1		63	79	508.928	3	0.11	LDLRDDKQFFID		54.633	120	131	32.4	3e-06	22684.2
1165	[1]	1		63	79	646.349	4	1.1	KQFFIDHPGAVPITTAQGEELRK		44.867	126	148	50.5	4.9e-13	22684.2
1166	[1]	1		63	79	646.349	4	1.1	KQFFIDHPGAVPITTAQGEELRK		44.883	126	148	50.3	3.2e-08	22684.2
1167	[1]	1		63	79	646.349	4	1.2	KQFFIDHPGAVPITTAQGEELRK		45.15	126	148	54.4	7.2e-08	22684.2
1168	[1]	1		63	79	646.349	4	1.2	KQFFIDHPGAVPITTAQGEELRK		45.15	126	148	57.1	9e-14	22684.2
1169	[1]	1		63	79	646.349	4	0.94	KQFFIDHPGAVPITTAQGEELRK		45.467	126	148	51.8	2.5e-13	22684.2
1170	[1]	1		63	79	646.349	4	0.94	KQFFIDHPGAVPITTAQGEELRK		45.467	126	148	57.6	1.8e-09	22684.2
1171	[1]	1		63	79	646.35	4	1.6	KQFFIDHPGAVPITTAQGEELRK		45.75	126	148	57.8	8.9e-14	22684.2
1172	[1]	1		63	79	646.35	4	1.6	KQFFIDHPGAVPITTAQGEELRK		45.767	126	148	51.7	1.8e-08	22684.2
1173	[1]	1		63	79	646.35	4	1.4	KQFFIDHPGAVPITTAQGEELRK		46.05	126	148	48.5	1.4e-07	22684.2
1174	[1]	1		63	79	646.35	4	1.4	KQFFIDHPGAVPITTAQGEELRK		46.05	126	148	51	2.3e-12	22684.2
1175	[1]	1		63	79	646.349	4	1.1	KQFFIDHPGAVPITTAQGEELRK		46.317	126	148	58.6	2.4e-14	22684.2
1176	[1]	1		63	79	646.349	4	1.1	KQFFIDHPGAVPITTAQGEELRK		46.317	126	148	52.6	1.8e-08	22684.2
1177	[1]	1		63	79	646.349	4	0.78	KQFFIDHPGAVPITTAQGEELRK		46.583	126	148	61.3	1.9e-09	22684.2
1178	[1]	1		63	79	646.349	4	0.78	KQFFIDHPGAVPITTAQGEELRK		46.583	126	148	55	2.3e-14	22684.2
1179	[1]	1		63	79	646.349	4	1.2	KQFFIDHPGAVPITTAQGEELRK		46.867	126	148	52.6	1.5e-08	22684.2
1180	[1]	1		63	79	646.349	4	1.2	KQFFIDHPGAVPITTAQGEELRK		46.867	126	148	42.9	1.8e-12	22684.2
1181	[1]	1		63	79	646.35	4	1.4	KQFFIDHPGAVPITTAQGEELRK		47.15	126	148	55.7	7.6e-09	22684.2
1182	[1]	1		63	79	646.35	4	1.4	KQFFIDHPGAVPITTAQGEELRK		47.15	126	148	53.8	1.2e-14	22684.2
1183	[1]	1		63	79	646.35	4	1.9	KQFFIDHPGAVPITTAQGEELRK		47.417	126	148	53.8	1.1e-07	22684.2
1184	[1]	1		63	79	646.35	4	1.9	KQFFIDHPGAVPITTAQGEELRK		47.417	126	148	54.5	1.4e-13	22684.2
1185	[1]	1		63	79	646.35	4	2.6	KQFFIDHPGAVPITTAQGEELRK		47.667	126	148	55.4	4e-09	22684.2
1186	[1]	1		63	79	646.35	4	2.6	KQFFIDHPGAVPITTAQGEELRK		47.667	126	148	54.1	2e-14	22684.2
1187	[1]	1		63	79	646.35	4	2.5	KQFFIDHPGAVPITTAQGEELRK		47.967	126	148	53.9	2.4e-08	22684.2
1188	[1]	1		63	79	646.35	4	2.5	KQFFIDHPGAVPITTAQGEELRK		47.967	126	148	56.6	4.2e-15	22684.2
1189	[1]	1		63	79	646.35	4	2.6	KQFFIDHPGAVPITTAQGEELRK		48.25	126	148	55.7	7.4e-09	22684.2
1190	[1]	1		63	79	646.35	4	2.6	KQFFIDHPGAVPITTAQGEELRK		48.25	126	148	56.5	2.7e-13	22684.2
1191	[1]	1		63	79	646.35	4	2.2	KQFFIDHPGAVPITTAQGEELRK		48.517	126	148	52.6	1.4e-08	22684.2
1192	[1]	1		63	79	646.35	4	2.2	KQFFIDHPGAVPITTAQGEELRK		48.517	126	148	54.5	8.3e-14	22684.2
1193	[1]	1		63	79	646.35	4	1.9	KQFFIDHPGAVPITTAQGEELRK		48.783	126	148	53.2	1.1e-12	22684.2
1194	[1]	1		63	79	646.35	4	1.9	KQFFIDHPGAVPITTAQGEELRK		48.8	126	148	53.6	2e-08	22684.2
1195	[1]	1		63	79	646.35	4	1.6	KQFFIDHPGAVPITTAQGEELRK		49.067	126	148	50.8	1.7e-08	22684.2
1196	[1]	1		63	79	646.35	4	1.6	KQFFIDHPGAVPITTAQGEELRK		49.067	126	148	57.8	1.2e-12	22684.2
1197	[1]	1		63	79	646.349	4	0.94	KQFFIDHPGAVPITTAQGEELRK		49.317	126	148	48.5	5.8e-13	22684.2
1198	[1]	1		63	79	646.349	4	0.94	KQFFIDHPGAVPITTAQGEELRK		49.333	126	148	46.5	1.2e-07	22684.2
1199	[1]	1		63	79	813.089	3	0.33	Q(Gln->pyro-Glu)FFIDHPGAVPITTAQGEELRK	Gln->pyro-Glu@127	54.283	127	148	48.5	2.6e-07	22684.2
1200	[1]	1		63	79	813.089	3	0.33	Q(Gln->pyro-Glu)FFIDHPGAVPITTAQGEELRK	Gln->pyro-Glu@127	54.283	127	148	63.2	2.4e-18	22684.2
1201	[1]	1		63	79	813.09	3	1.2	Q(Gln->pyro-Glu)FFIDHPGAVPITTAQGEELRK	Gln->pyro-Glu@127	54.55	127	148	46.9	1e-07	22684.2
1202	[1]	1		63	79	813.09	3	1.2	Q(Gln->pyro-Glu)FFIDHPGAVPITTAQGEELRK	Gln->pyro-Glu@127	54.55	127	148	63	4.3e-15	22684.2
1203	[1]	1		63	79	813.09	3	1.2	Q(Gln->pyro-Glu)FFIDHPGAVPITTAQGEELRK	Gln->pyro-Glu@127	54.833	127	148	41	1.5e-06	22684.2
1204	[1]	1		63	79	813.09	3	1.2	Q(Gln->pyro-Glu)FFIDHPGAVPITTAQGEELRK	Gln->pyro-Glu@127	54.833	127	148	64	6.2e-17	22684.2
1205	[1]	1		63	79	813.09	3	1.2	Q(Gln->pyro-Glu)FFIDHPGAVPITTAQGEELRK	Gln->pyro-Glu@127	55.1	127	148	48.1	2.9e-07	22684.2
1206	[1]	1		63	79	813.09	3	1.2	Q(Gln->pyro-Glu)FFIDHPGAVPITTAQGEELRK	Gln->pyro-Glu@127	55.1	127	148	65	1.5e-16	22684.2
1207	[1]	1		63	79	813.09	3	1.4	Q(Gln->pyro-Glu)FFIDHPGAVPITTAQGEELRK	Gln->pyro-Glu@127	55.4	127	148	40.9	1.6e-06	22684.2
1208	[1]	1		63	79	813.09	3	1.4	Q(Gln->pyro-Glu)FFIDHPGAVPITTAQGEELRK	Gln->pyro-Glu@127	55.4	127	148	64.5	9.6e-16	22684.2
1209	[1]	1		63	79	813.09	3	1.2	Q(Gln->pyro-Glu)FFIDHPGAVPITTAQGEELRK	Gln->pyro-Glu@127	55.683	127	148	44.1	5.5e-07	22684.2
1210	[1]	1		63	79	813.09	3	1.2	Q(Gln->pyro-Glu)FFIDHPGAVPITTAQGEELRK	Gln->pyro-Glu@127	55.683	127	148	62.7	1.8e-17	22684.2
1211	[1]	1		63	79	813.089	3	0.95	Q(Gln->pyro-Glu)FFIDHPGAVPITTAQGEELRK	Gln->pyro-Glu@127	55.967	127	148	40.6	1.3e-06	22684.2
1212	[1]	1		63	79	813.089	3	0.95	Q(Gln->pyro-Glu)FFIDHPGAVPITTAQGEELRK	Gln->pyro-Glu@127	55.967	127	148	59.8	1.2e-16	22684.2
1213	[1]	1		63	79	813.089	3	0.21	Q(Gln->pyro-Glu)FFIDHPGAVPITTAQGEELRK	Gln->pyro-Glu@127	56.25	127	148	38.1	7e-06	22684.2
1214	[1]	1		63	79	813.089	3	0.21	Q(Gln->pyro-Glu)FFIDHPGAVPITTAQGEELRK	Gln->pyro-Glu@127	56.25	127	148	55.5	3.8e-15	22684.2
1215	[1]	1		63	79	813.089	3	0.95	Q(Gln->pyro-Glu)FFIDHPGAVPITTAQGEELRK	Gln->pyro-Glu@127	56.55	127	148	38.8	1.9e-06	22684.2
1216	[1]	1		63	79	813.089	3	0.95	Q(Gln->pyro-Glu)FFIDHPGAVPITTAQGEELRK	Gln->pyro-Glu@127	56.55	127	148	57.6	5.2e-17	22684.2
1217	[1]	1		63	79	813.089	3	0.83	Q(Gln->pyro-Glu)FFIDHPGAVPITTAQGEELRK	Gln->pyro-Glu@127	56.8	127	148	35	1e-05	22684.2
1218	[1]	1		63	79	813.089	3	0.83	Q(Gln->pyro-Glu)FFIDHPGAVPITTAQGEELRK	Gln->pyro-Glu@127	56.8	127	148	53	4.6e-15	22684.2
1219	[1]	1		63	79	813.089	3	0.46	Q(Gln->pyro-Glu)FFIDHPGAVPITTAQGEELRK	Gln->pyro-Glu@127	57.067	127	148	37.3	9.6e-07	22684.2
1220	[1]	1		63	79	813.089	3	0.46	Q(Gln->pyro-Glu)FFIDHPGAVPITTAQGEELRK	Gln->pyro-Glu@127	57.067	127	148	54.8	4.9e-15	22684.2
1221	[1]	1		63	79	813.089	3	0.087	Q(Gln->pyro-Glu)FFIDHPGAVPITTAQGEELRK	Gln->pyro-Glu@127	57.333	127	148	50.5	4.5e-14	22684.2
1222	[1]	1		63	79	813.089	3	0.087	Q(Gln->pyro-Glu)FFIDHPGAVPITTAQGEELRK	Gln->pyro-Glu@127	57.35	127	148	39.3	3.2e-06	22684.2
1223	[1]	1		63	79	813.089	3	1.1	Q(Gln->pyro-Glu)FFIDHPGAVPITTAQGEELRK	Gln->pyro-Glu@127	57.617	127	148	51	3.2e-13	22684.2
1224	[1]	1		63	79	813.089	3	1.1	Q(Gln->pyro-Glu)FFIDHPGAVPITTAQGEELRK	Gln->pyro-Glu@127	57.633	127	148	27.7	0.00014	22684.2
1225	[1]	1		63	79	813.089	3	0.7	Q(Gln->pyro-Glu)FFIDHPGAVPITTAQGEELRK	Gln->pyro-Glu@127	57.9	127	148	33.6	5.6e-05	22684.2
1226	[1]	1		63	79	813.089	3	0.7	Q(Gln->pyro-Glu)FFIDHPGAVPITTAQGEELRK	Gln->pyro-Glu@127	57.9	127	148	47.5	1.2e-12	22684.2
1227	[1]	1		63	79	776.066	3	0.35	QFFIDHPGAVPITTAQGEELR		51.033	127	147	55	8.2e-10	22684.2
1228	[1]	1		63	79	776.066	3	0.35	QFFIDHPGAVPITTAQGEELR		51.033	127	147	53.1	2.3e-14	22684.2
1229	[1]	1		63	79	776.066	3	0.48	QFFIDHPGAVPITTAQGEELR		51.283	127	147	57.2	1.1e-14	22684.2
1230	[1]	1		63	79	776.066	3	0.48	QFFIDHPGAVPITTAQGEELR		51.3	127	147	65	9.6e-10	22684.2
1231	[1]	1		63	79	776.067	3	1.1	QFFIDHPGAVPITTAQGEELR		51.55	127	147	65	1.9e-10	22684.2
1232	[1]	1		63	79	776.067	3	1.1	QFFIDHPGAVPITTAQGEELR		51.55	127	147	52.9	1.6e-14	22684.2
1233	[1]	1		63	79	776.067	3	2.3	QFFIDHPGAVPITTAQGEELR		51.817	127	147	55.4	7.2e-15	22684.2
1234	[1]	1		63	79	776.067	3	2.3	QFFIDHPGAVPITTAQGEELR		51.833	127	147	65.1	3.6e-11	22684.2
1235	[1]	1		63	79	614.327	4	4	QFFIDHPGAVPITTAQGEELRK		48.167	127	148	36.4	6.7e-06	22684.2
1236	[1]	1		63	79	614.327	4	4	QFFIDHPGAVPITTAQGEELRK		48.167	127	148	42.5	1.2e-11	22684.2
1237	[1]	1		63	79	614.326	4	1.1	QFFIDHPGAVPITTAQGEELRK		48.433	127	148	63	6.5e-09	22684.2
1238	[1]	1		63	79	614.326	4	1.1	QFFIDHPGAVPITTAQGEELRK		48.433	127	148	49.5	1.4e-11	22684.2
1239	[1]	1		63	79	818.765	3	0.68	QFFIDHPGAVPITTAQGEELRK		48.433	127	148	56.3	1.8e-13	22684.2
1240	[1]	1		63	79	818.765	3	0.68	QFFIDHPGAVPITTAQGEELRK		48.45	127	148	42.1	5.9e-07	22684.2
1241	[1]	1		63	79	614.326	4	2	QFFIDHPGAVPITTAQGEELRK		48.7	127	148	70.5	2.7e-09	22684.2
1242	[1]	1		63	79	614.326	4	2	QFFIDHPGAVPITTAQGEELRK		48.7	127	148	53.7	2.1e-11	22684.2
1243	[1]	1		63	79	818.765	3	1.2	QFFIDHPGAVPITTAQGEELRK		48.717	127	148	48.1	8.5e-07	22684.2
1244	[1]	1		63	79	818.765	3	1.2	QFFIDHPGAVPITTAQGEELRK		48.717	127	148	57.9	3.3e-13	22684.2
1245	[1]	1		63	79	614.326	4	2.5	QFFIDHPGAVPITTAQGEELRK		48.967	127	148	41.2	1.8e-09	22684.2
1246	[1]	1		63	79	614.326	4	2.5	QFFIDHPGAVPITTAQGEELRK		48.967	127	148	56	1.3e-08	22684.2
1247	[1]	1		63	79	818.766	3	2.3	QFFIDHPGAVPITTAQGEELRK		48.983	127	148	54.4	1.5e-07	22684.2
1248	[1]	1		63	79	818.766	3	2.3	QFFIDHPGAVPITTAQGEELRK		48.983	127	148	62.9	7.6e-15	22684.2
1249	[1]	1		63	79	614.326	4	2.4	QFFIDHPGAVPITTAQGEELRK		49.233	127	148	54.3	3.8e-11	22684.2
1250	[1]	1		63	79	614.326	4	2.4	QFFIDHPGAVPITTAQGEELRK		49.233	127	148	60.4	2.4e-09	22684.2
1251	[1]	1		63	79	614.326	4	1.7	QFFIDHPGAVPITTAQGEELRK		49.5	127	148	63.8	2.2e-09	22684.2
1252	[1]	1		63	79	614.326	4	1.7	QFFIDHPGAVPITTAQGEELRK		49.5	127	148	45.5	3.3e-10	22684.2
1253	[1]	1		63	79	614.325	4	0.89	QFFIDHPGAVPITTAQGEELRK		49.85	127	148	57.5	6e-09	22684.2
1254	[1]	1		63	79	614.325	4	0.89	QFFIDHPGAVPITTAQGEELRK		49.85	127	148	44.3	1.6e-10	22684.2
1255	[1]	1		63	79	614.326	4	1.7	QFFIDHPGAVPITTAQGEELRK		50.133	127	148	57.4	6.7e-09	22684.2
1256	[1]	1		63	79	614.326	4	1.7	QFFIDHPGAVPITTAQGEELRK		50.133	127	148	56	5.1e-13	22684.2
1257	[1]	1		63	79	614.326	4	2	QFFIDHPGAVPITTAQGEELRK		50.383	127	148	45.3	5.4e-11	22684.2
1258	[1]	1		63	79	614.326	4	2	QFFIDHPGAVPITTAQGEELRK		50.4	127	148	50.7	8.4e-09	22684.2
1259	[1]	1		63	79	614.325	4	0.89	QFFIDHPGAVPITTAQGEELRK		50.65	127	148	57.9	9.3e-09	22684.2
1260	[1]	1		63	79	614.325	4	0.89	QFFIDHPGAVPITTAQGEELRK		50.65	127	148	46.8	1.8e-11	22684.2
1261	[1]	1		63	79	614.326	4	1.7	QFFIDHPGAVPITTAQGEELRK		50.967	127	148	47.1	8.4e-08	22684.2
1262	[1]	1		63	79	614.326	4	1.7	QFFIDHPGAVPITTAQGEELRK		50.967	127	148	47.5	5.7e-11	22684.2
1263	[1]	1		63	79	614.326	4	1.7	QFFIDHPGAVPITTAQGEELRK		51.233	127	148	40.4	5e-10	22684.2
1264	[1]	1		63	79	614.326	4	1.7	QFFIDHPGAVPITTAQGEELRK		51.25	127	148	49.9	2.9e-08	22684.2
1265	[1]	1		63	79	614.326	4	2	QFFIDHPGAVPITTAQGEELRK		51.567	127	148	45.5	2.2e-07	22684.2
1266	[1]	1		63	79	614.326	4	2	QFFIDHPGAVPITTAQGEELRK		51.567	127	148	51.1	5.4e-12	22684.2
1267	[1]	1		63	79	559.297	3	-0.75	HPGAVPITTAQGEELR		38.733	132	147	38	5.8e-11	22684.2
1268	[1]	1		63	79	559.297	3	-0.75	HPGAVPITTAQGEELR		38.75	132	147	40.4	7.6e-07	22684.2
1269	[1]	1		63	79	601.997	3	2.6	HPGAVPITTAQGEELRK		35.383	132	148	45	2.6e-11	22684.2
1270	[1]	1		63	79	601.997	3	2.6	HPGAVPITTAQGEELRK		35.4	132	148	50.2	5.7e-08	22684.2
1271	[1]	1		63	79	601.996	3	1.1	HPGAVPITTAQGEELRK		35.683	132	148	54.3	7.3e-13	22684.2
1272	[1]	1		63	79	601.996	3	1.1	HPGAVPITTAQGEELRK		35.683	132	148	51.1	4e-08	22684.2
1273	[1]	1		63	79	601.996	3	1.1	HPGAVPITTAQGEELRK		35.967	132	148	51.1	2.3e-07	22684.2
1274	[1]	1		63	79	601.996	3	1.1	HPGAVPITTAQGEELRK		35.967	132	148	46.6	1.6e-11	22684.2
1275	[1]	1		63	79	601.996	3	0.76	HPGAVPITTAQGEELRK		36.217	132	148	55.3	2.7e-13	22684.2
1276	[1]	1		63	79	601.996	3	0.76	HPGAVPITTAQGEELRK		36.233	132	148	56.2	1.4e-07	22684.2
1277	[1]	1		63	79	601.995	3	-0.069	HPGAVPITTAQGEELRK		36.5	132	148	48.1	1.3e-11	22684.2
1278	[1]	1		63	79	601.995	3	-0.069	HPGAVPITTAQGEELRK		36.5	132	148	48.1	2.6e-07	22684.2
1279	[1]	1		63	79	601.995	3	0.097	HPGAVPITTAQGEELRK		36.783	132	148	54.4	3.3e-07	22684.2
1280	[1]	1		63	79	601.995	3	0.097	HPGAVPITTAQGEELRK		36.783	132	148	40.9	1.1e-10	22684.2
1281	[1]	1		63	79	601.995	3	-0.069	HPGAVPITTAQGEELRK		37.05	132	148	49.3	3.6e-08	22684.2
1282	[1]	1		63	79	601.995	3	-0.069	HPGAVPITTAQGEELRK		37.05	132	148	51.6	9.6e-12	22684.2
1283	[1]	1		63	79	601.995	3	0.097	HPGAVPITTAQGEELRK		37.333	132	148	48.4	1.4e-07	22684.2
1284	[1]	1		63	79	601.995	3	0.097	HPGAVPITTAQGEELRK		37.333	132	148	50.2	1.1e-12	22684.2
1285	[1]	1		63	79	601.995	3	0.43	HPGAVPITTAQGEELRK		37.633	132	148	45.9	2.5e-12	22684.2
1286	[1]	1		63	79	601.995	3	0.43	HPGAVPITTAQGEELRK		37.65	132	148	43.3	8.4e-08	22684.2
1287	[1]	1		63	79	601.995	3	-0.57	HPGAVPITTAQGEELRK		37.9	132	148	43.9	6.7e-07	22684.2
1288	[1]	1		63	79	601.995	3	-0.57	HPGAVPITTAQGEELRK		37.9	132	148	42.9	8.1e-12	22684.2
1289	[1]	1		63	79	601.995	3	-0.24	HPGAVPITTAQGEELRK		38.15	132	148	47.8	3e-12	22684.2
1290	[1]	1		63	79	601.995	3	-0.24	HPGAVPITTAQGEELRK		38.167	132	148	50.2	5.7e-07	22684.2
1291	[1]	1		63	79	601.996	3	0.93	HPGAVPITTAQGEELRK		38.6	132	148	46.9	1.2e-06	22684.2
1292	[1]	1		63	79	601.996	3	0.93	HPGAVPITTAQGEELRK		38.6	132	148	45.6	1.4e-11	22684.2
1293	[1]	1		63	79	527.937	3	1.1	KQIGAPTYIEC(Carbamidomethyl)SSK		36.017	148	161	51.7	3e-09	22684.2
1294	[1]	1		63	79	527.937	3	1.1	KQIGAPTYIEC(Carbamidomethyl)SSK		36.017	148	161	40.6	1.2e-14	22684.2
1295	[1]	1		63	79	791.402	2	1	KQIGAPTYIEC(Carbamidomethyl)SSK		36.1	148	161	58.8	5.2e-12	22684.2
1296	[1]	1		63	79	791.402	2	1	KQIGAPTYIEC(Carbamidomethyl)SSK		36.1	148	161	23.2	0.00014	22684.2
1297	[1]	1		63	79	527.937	3	0.71	KQIGAPTYIEC(Carbamidomethyl)SSK		36.283	148	161	54.7	2.8e-08	22684.2
1298	[1]	1		63	79	527.937	3	0.71	KQIGAPTYIEC(Carbamidomethyl)SSK		36.283	148	161	40	2.1e-15	22684.2
1299	[1]	1		63	79	791.402	2	1.3	KQIGAPTYIEC(Carbamidomethyl)SSK		36.367	148	161	27.8	1.3e-05	22684.2
1300	[1]	1		63	79	791.402	2	1.3	KQIGAPTYIEC(Carbamidomethyl)SSK		36.367	148	161	55.8	4.2e-14	22684.2
1301	[1]	1		63	79	527.937	3	1.3	KQIGAPTYIEC(Carbamidomethyl)SSK		36.55	148	161	39.3	9.9e-14	22684.2
1302	[1]	1		63	79	527.937	3	1.3	KQIGAPTYIEC(Carbamidomethyl)SSK		36.567	148	161	58.3	7.8e-09	22684.2
1303	[1]	1		63	79	791.401	2	0.76	KQIGAPTYIEC(Carbamidomethyl)SSK		36.633	148	161	32.8	3.9e-06	22684.2
1304	[1]	1		63	79	791.401	2	0.76	KQIGAPTYIEC(Carbamidomethyl)SSK		36.633	148	161	60.4	2.7e-11	22684.2
1305	[1]	1		63	79	527.937	3	0.52	KQIGAPTYIEC(Carbamidomethyl)SSK		36.833	148	161	58.6	3.6e-09	22684.2
1306	[1]	1		63	79	527.937	3	0.52	KQIGAPTYIEC(Carbamidomethyl)SSK		36.833	148	161	41.6	1.6e-15	22684.2
1307	[1]	1		63	79	791.402	2	1.1	KQIGAPTYIEC(Carbamidomethyl)SSK		36.917	148	161	38.7	4.5e-06	22684.2
1308	[1]	1		63	79	791.402	2	1.1	KQIGAPTYIEC(Carbamidomethyl)SSK		36.917	148	161	60.4	6.2e-12	22684.2
1309	[1]	1		63	79	527.937	3	0.52	KQIGAPTYIEC(Carbamidomethyl)SSK		37.117	148	161	52.1	6.3e-09	22684.2
1310	[1]	1		63	79	527.937	3	0.52	KQIGAPTYIEC(Carbamidomethyl)SSK		37.117	148	161	44.6	1.5e-14	22684.2
1311	[1]	1		63	79	791.402	2	1.4	KQIGAPTYIEC(Carbamidomethyl)SSK		37.183	148	161	61	3e-12	22684.2
1312	[1]	1		63	79	791.402	2	1.4	KQIGAPTYIEC(Carbamidomethyl)SSK		37.2	148	161	32.7	1.6e-05	22684.2
1313	[1]	1		63	79	527.937	3	1.5	KQIGAPTYIEC(Carbamidomethyl)SSK		37.4	148	161	51.2	4.9e-09	22684.2
1314	[1]	1		63	79	527.937	3	1.5	KQIGAPTYIEC(Carbamidomethyl)SSK		37.4	148	161	40	2e-13	22684.2
1315	[1]	1		63	79	791.401	2	0.89	KQIGAPTYIEC(Carbamidomethyl)SSK		37.483	148	161	28.2	2.8e-05	22684.2
1316	[1]	1		63	79	791.401	2	0.89	KQIGAPTYIEC(Carbamidomethyl)SSK		37.483	148	161	57.2	3.4e-13	22684.2
1317	[1]	1		63	79	527.936	3	-0.61	KQIGAPTYIEC(Carbamidomethyl)SSK		37.667	148	161	44.8	4e-08	22684.2
1318	[1]	1		63	79	527.936	3	-0.61	KQIGAPTYIEC(Carbamidomethyl)SSK		37.667	148	161	33.8	2.9e-11	22684.2
1319	[1]	1		63	79	791.401	2	0.76	KQIGAPTYIEC(Carbamidomethyl)SSK		37.75	148	161	33.1	2.7e-05	22684.2
1320	[1]	1		63	79	791.401	2	0.76	KQIGAPTYIEC(Carbamidomethyl)SSK		37.75	148	161	55.6	1.1e-12	22684.2
1321	[1]	1		63	79	527.937	3	0.52	KQIGAPTYIEC(Carbamidomethyl)SSK		37.917	148	161	44.8	1.7e-07	22684.2
1322	[1]	1		63	79	527.937	3	0.52	KQIGAPTYIEC(Carbamidomethyl)SSK		37.917	148	161	34.8	2.2e-13	22684.2
1323	[1]	1		63	79	791.401	2	0.0028	KQIGAPTYIEC(Carbamidomethyl)SSK		38	148	161	57.5	3e-10	22684.2
1324	[1]	1		63	79	791.401	2	0.0028	KQIGAPTYIEC(Carbamidomethyl)SSK		38.017	148	161	28	2e-05	22684.2
1325	[1]	1		63	79	527.937	3	0.71	KQIGAPTYIEC(Carbamidomethyl)SSK		38.183	148	161	49.7	2.2e-08	22684.2
1326	[1]	1		63	79	527.937	3	0.71	KQIGAPTYIEC(Carbamidomethyl)SSK		38.183	148	161	35	3.3e-12	22684.2
1327	[1]	1		63	79	791.401	2	0.76	KQIGAPTYIEC(Carbamidomethyl)SSK		38.267	148	161	54.6	5.3e-12	22684.2
1328	[1]	1		63	79	791.401	2	0.76	KQIGAPTYIEC(Carbamidomethyl)SSK		38.267	148	161	29	5.4e-06	22684.2
1329	[1]	1		63	79	527.937	3	0.9	KQIGAPTYIEC(Carbamidomethyl)SSK		38.433	148	161	38.4	9e-13	22684.2
1330	[1]	1		63	79	527.937	3	0.9	KQIGAPTYIEC(Carbamidomethyl)SSK		38.45	148	161	44.3	8.8e-08	22684.2
1331	[1]	1		63	79	791.402	2	1.1	KQIGAPTYIEC(Carbamidomethyl)SSK		38.55	148	161	29.9	1.3e-05	22684.2
1332	[1]	1		63	79	791.402	2	1.1	KQIGAPTYIEC(Carbamidomethyl)SSK		38.55	148	161	54.8	1.2e-12	22684.2
1333	[1]	1		63	79	527.936	3	-0.24	KQIGAPTYIEC(Carbamidomethyl)SSK		38.717	148	161	46.1	7.7e-08	22684.2
1334	[1]	1		63	79	527.936	3	-0.24	KQIGAPTYIEC(Carbamidomethyl)SSK		38.717	148	161	39.4	2.3e-12	22684.2
1335	[1]	1		63	79	791.402	2	1.4	KQIGAPTYIEC(Carbamidomethyl)SSK		38.867	148	161	28.6	2.5e-05	22684.2
1336	[1]	1		63	79	791.402	2	1.4	KQIGAPTYIEC(Carbamidomethyl)SSK		38.867	148	161	52	2.2e-12	22684.2
1337	[1]	1		63	79	527.937	3	1.3	KQIGAPTYIEC(Carbamidomethyl)SSK		38.967	148	161	35.6	6.3e-12	22684.2
1338	[1]	1		63	79	527.937	3	1.3	KQIGAPTYIEC(Carbamidomethyl)SSK		38.983	148	161	50.9	3.7e-09	22684.2
1339	[1]	1		63	79	527.937	3	1.9	KQIGAPTYIEC(Carbamidomethyl)SSK		39.283	148	161	32.5	8.3e-13	22684.2
1340	[1]	1		63	79	527.937	3	1.9	KQIGAPTYIEC(Carbamidomethyl)SSK		39.283	148	161	50.8	1.1e-08	22684.2
1341	[1]	1		63	79	527.937	3	1.1	KQIGAPTYIEC(Carbamidomethyl)SSK		39.583	148	161	33.8	8.6e-11	22684.2
1342	[1]	1		63	79	527.937	3	1.1	KQIGAPTYIEC(Carbamidomethyl)SSK		39.583	148	161	44.3	3.4e-07	22684.2
1343	[1]	1		63	79	527.937	3	1.9	KQIGAPTYIEC(Carbamidomethyl)SSK		39.867	148	161	43.6	2.9e-08	22684.2
1344	[1]	1		63	79	527.937	3	1.9	KQIGAPTYIEC(Carbamidomethyl)SSK		39.867	148	161	33.5	6.6e-11	22684.2
1345	[1]	1		63	79	527.937	3	1.7	KQIGAPTYIEC(Carbamidomethyl)SSK		40.5	148	161	36.9	7.2e-13	22684.2
1346	[1]	1		63	79	527.937	3	1.7	KQIGAPTYIEC(Carbamidomethyl)SSK		40.517	148	161	42.1	1.4e-08	22684.2
1347	[1]	1		63	79	761.056	3	1.4	KQIGAPTYIEC(Carbamidomethyl)SSKTQENVK		35.717	148	167	76.8	1.3e-18	22684.2
1348	[1]	1		63	79	761.056	3	1.4	KQIGAPTYIEC(Carbamidomethyl)SSKTQENVK		35.733	148	167	49.1	3.1e-08	22684.2
1349	[1]	1		63	79	571.043	4	0.92	KQIGAPTYIEC(Carbamidomethyl)SSKTQENVK		35.933	148	167	50.4	1.9e-07	22684.2
1350	[1]	1		63	79	761.056	3	1.3	KQIGAPTYIEC(Carbamidomethyl)SSKTQENVK		36	148	167	56	1e-08	22684.2
1351	[1]	1		63	79	761.056	3	1.3	KQIGAPTYIEC(Carbamidomethyl)SSKTQENVK		36	148	167	71.5	2e-16	22684.2
1352	[1]	1		63	79	571.043	4	0.22	KQIGAPTYIEC(Carbamidomethyl)SSKTQENVK		36.167	148	167	51.1	2.3e-07	22684.2
1353	[1]	1		63	79	571.043	4	0.22	KQIGAPTYIEC(Carbamidomethyl)SSKTQENVK		36.167	148	167	35	7.4e-11	22684.2
1354	[1]	1		63	79	761.055	3	0.91	KQIGAPTYIEC(Carbamidomethyl)SSKTQENVK		36.267	148	167	47	7.8e-08	22684.2
1355	[1]	1		63	79	761.055	3	0.91	KQIGAPTYIEC(Carbamidomethyl)SSKTQENVK		36.267	148	167	70.2	4.2e-17	22684.2
1356	[1]	1		63	79	571.044	4	1.8	KQIGAPTYIEC(Carbamidomethyl)SSKTQENVK		36.467	148	167	40.3	1.8e-05	22684.2
1357	[1]	1		63	79	571.044	4	1.8	KQIGAPTYIEC(Carbamidomethyl)SSKTQENVK		36.467	148	167	20.2	2.1e-07	22684.2
1358	[1]	1		63	79	761.056	3	2	KQIGAPTYIEC(Carbamidomethyl)SSKTQENVK		36.533	148	167	55.4	6.4e-09	22684.2
1359	[1]	1		63	79	761.056	3	2	KQIGAPTYIEC(Carbamidomethyl)SSKTQENVK		36.533	148	167	79.2	3.1e-18	22684.2
1360	[1]	1		63	79	761.056	3	1.2	KQIGAPTYIEC(Carbamidomethyl)SSKTQENVK		36.817	148	167	53.2	1.6e-07	22684.2
1361	[1]	1		63	79	761.056	3	1.2	KQIGAPTYIEC(Carbamidomethyl)SSKTQENVK		36.817	148	167	77.7	4.6e-18	22684.2
1362	[1]	1		63	79	761.055	3	0.91	KQIGAPTYIEC(Carbamidomethyl)SSKTQENVK		37.3	148	167	45.8	1.2e-07	22684.2
1363	[1]	1		63	79	761.055	3	0.91	KQIGAPTYIEC(Carbamidomethyl)SSKTQENVK		37.3	148	167	80.2	1.1e-18	22684.2
1364	[1]	1		63	79	761.055	3	0.78	KQIGAPTYIEC(Carbamidomethyl)SSKTQENVK		37.6	148	167	53	4e-08	22684.2
1365	[1]	1		63	79	761.055	3	0.78	KQIGAPTYIEC(Carbamidomethyl)SSKTQENVK		37.6	148	167	74.5	7.4e-17	22684.2
1366	[1]	1		63	79	761.056	3	1.4	KQIGAPTYIEC(Carbamidomethyl)SSKTQENVK		38.067	148	167	52.7	3.4e-07	22684.2
1367	[1]	1		63	79	761.056	3	1.4	KQIGAPTYIEC(Carbamidomethyl)SSKTQENVK		38.067	148	167	68.1	3.8e-17	22684.2
1368	[1]	1		63	79	718.84	2	0.36	Q(Gln->pyro-Glu)IGAPTYIEC(Carbamidomethyl)SSK	Gln->pyro-Glu@149	45.117	149	161	39.9	1.8e-13	22684.2
1369	[1]	1		63	79	718.84	2	0.36	Q(Gln->pyro-Glu)IGAPTYIEC(Carbamidomethyl)SSK	Gln->pyro-Glu@149	45.133	149	161	24	0.00066	22684.2
1370	[1]	1		63	79	718.841	2	2.2	Q(Gln->pyro-Glu)IGAPTYIEC(Carbamidomethyl)SSK	Gln->pyro-Glu@149	45.367	149	161	33.3	4.4e-06	22684.2
1371	[1]	1		63	79	718.841	2	2.2	Q(Gln->pyro-Glu)IGAPTYIEC(Carbamidomethyl)SSK	Gln->pyro-Glu@149	45.367	149	161	45.6	2.1e-14	22684.2
1372	[1]	1		63	79	718.841	2	2	Q(Gln->pyro-Glu)IGAPTYIEC(Carbamidomethyl)SSK	Gln->pyro-Glu@149	45.65	149	161	46.6	5.3e-15	22684.2
1373	[1]	1		63	79	718.841	2	2	Q(Gln->pyro-Glu)IGAPTYIEC(Carbamidomethyl)SSK	Gln->pyro-Glu@149	45.65	149	161	29.2	1.9e-06	22684.2
1374	[1]	1		63	79	718.841	2	2	Q(Gln->pyro-Glu)IGAPTYIEC(Carbamidomethyl)SSK	Gln->pyro-Glu@149	45.933	149	161	45	2.6e-14	22684.2
1375	[1]	1		63	79	718.841	2	2	Q(Gln->pyro-Glu)IGAPTYIEC(Carbamidomethyl)SSK	Gln->pyro-Glu@149	45.95	149	161	35.2	9.2e-07	22684.2
1376	[1]	1		63	79	718.841	2	1.6	Q(Gln->pyro-Glu)IGAPTYIEC(Carbamidomethyl)SSK	Gln->pyro-Glu@149	46.233	149	161	33.3	4.2e-06	22684.2
1377	[1]	1		63	79	718.841	2	1.6	Q(Gln->pyro-Glu)IGAPTYIEC(Carbamidomethyl)SSK	Gln->pyro-Glu@149	46.233	149	161	44.6	2.1e-17	22684.2
1378	[1]	1		63	79	718.841	2	1.9	Q(Gln->pyro-Glu)IGAPTYIEC(Carbamidomethyl)SSK	Gln->pyro-Glu@149	46.483	149	161	42.8	3.9e-15	22684.2
1379	[1]	1		63	79	718.841	2	1.9	Q(Gln->pyro-Glu)IGAPTYIEC(Carbamidomethyl)SSK	Gln->pyro-Glu@149	46.5	149	161	20.8	0.00077	22684.2
1380	[1]	1		63	79	1068.52	2	2.2	Q(Gln->pyro-Glu)IGAPTYIEC(Carbamidomethyl)SSKTQENVK	Gln->pyro-Glu@149	44.067	149	167	59.9	4.8e-17	22684.2
1381	[1]	1		63	79	1068.52	2	1.9	Q(Gln->pyro-Glu)IGAPTYIEC(Carbamidomethyl)SSKTQENVK	Gln->pyro-Glu@149	44.1	149	167	62	1.9e-19	22684.2
1382	[1]	1		63	79	1068.52	2	1.7	Q(Gln->pyro-Glu)IGAPTYIEC(Carbamidomethyl)SSKTQENVK	Gln->pyro-Glu@149	44.35	149	167	54.6	2.7e-16	22684.2
1383	[1]	1		63	79	1068.52	2	1.3	Q(Gln->pyro-Glu)IGAPTYIEC(Carbamidomethyl)SSKTQENVK	Gln->pyro-Glu@149	44.5	149	167	27.1	1.1e-12	22684.2
1384	[1]	1		63	79	1068.52	2	0.73	Q(Gln->pyro-Glu)IGAPTYIEC(Carbamidomethyl)SSKTQENVK	Gln->pyro-Glu@149	44.633	149	167	62.5	4.1e-17	22684.2
1385	[1]	1		63	79	1068.52	2	1.1	Q(Gln->pyro-Glu)IGAPTYIEC(Carbamidomethyl)SSKTQENVK	Gln->pyro-Glu@149	44.917	149	167	58.4	7.1e-17	22684.2
1386	[1]	1		63	79	1068.52	2	1.8	Q(Gln->pyro-Glu)IGAPTYIEC(Carbamidomethyl)SSKTQENVK	Gln->pyro-Glu@149	45.2	149	167	66.8	1.9e-18	22684.2
1387	[1]	1		63	79	1068.52	2	1	Q(Gln->pyro-Glu)IGAPTYIEC(Carbamidomethyl)SSKTQENVK	Gln->pyro-Glu@149	45.483	149	167	66.4	1.8e-18	22684.2
1388	[1]	1		63	79	1068.52	2	1.9	Q(Gln->pyro-Glu)IGAPTYIEC(Carbamidomethyl)SSKTQENVK	Gln->pyro-Glu@149	45.767	149	167	66.4	3.1e-18	22684.2
1389	[1]	1		63	79	1068.52	2	1.6	Q(Gln->pyro-Glu)IGAPTYIEC(Carbamidomethyl)SSKTQENVK	Gln->pyro-Glu@149	46.167	149	167	16	0.0009	22684.2
1390	[1]	1		63	79	1068.52	2	1.6	Q(Gln->pyro-Glu)IGAPTYIEC(Carbamidomethyl)SSKTQENVK	Gln->pyro-Glu@149	46.167	149	167	63.9	5.3e-17	22684.2
1391	[1]	1		63	79	1068.52	2	1.7	Q(Gln->pyro-Glu)IGAPTYIEC(Carbamidomethyl)SSKTQENVK	Gln->pyro-Glu@149	46.433	149	167	63.6	1.4e-16	22684.2
1392	[1]	1		63	79	1068.52	2	1.3	Q(Gln->pyro-Glu)IGAPTYIEC(Carbamidomethyl)SSKTQENVK	Gln->pyro-Glu@149	46.7	149	167	64.2	1.1e-17	22684.2
1393	[1]	1		63	79	1068.52	2	1.9	Q(Gln->pyro-Glu)IGAPTYIEC(Carbamidomethyl)SSKTQENVK	Gln->pyro-Glu@149	47	149	167	60.5	9.9e-18	22684.2
1394	[1]	1		63	79	1068.52	2	1.8	Q(Gln->pyro-Glu)IGAPTYIEC(Carbamidomethyl)SSKTQENVK	Gln->pyro-Glu@149	47.317	149	167	62.5	2e-15	22684.2
1395	[1]	1		63	79	1068.52	2	3.2	Q(Gln->pyro-Glu)IGAPTYIEC(Carbamidomethyl)SSKTQENVK	Gln->pyro-Glu@149	47.583	149	167	69.8	8.1e-21	22684.2
1396	[1]	1		63	79	993.836	3	1.5	Q(Gln->pyro-Glu)IGAPTYIEC(Carbamidomethyl)SSKTQENVKAVFDAAIR	Gln->pyro-Glu@149	59.1	149	175	77.8	1.6e-20	22684.2
1397	[1]	1		63	79	993.836	3	1.5	Q(Gln->pyro-Glu)IGAPTYIEC(Carbamidomethyl)SSKTQENVKAVFDAAIR	Gln->pyro-Glu@149	59.117	149	175	39	1.2e-07	22684.2
1398	[1]	1		63	79	993.837	3	3.1	Q(Gln->pyro-Glu)IGAPTYIEC(Carbamidomethyl)SSKTQENVKAVFDAAIR	Gln->pyro-Glu@149	59.35	149	175	30.1	4.4e-06	22684.2
1399	[1]	1		63	79	993.837	3	3.1	Q(Gln->pyro-Glu)IGAPTYIEC(Carbamidomethyl)SSKTQENVKAVFDAAIR	Gln->pyro-Glu@149	59.35	149	175	33.9	1.2e-14	22684.2
1400	[1]	1		63	79	993.836	3	1.3	Q(Gln->pyro-Glu)IGAPTYIEC(Carbamidomethyl)SSKTQENVKAVFDAAIR	Gln->pyro-Glu@149	59.367	149	175	80.5	4.9e-21	22684.2
1401	[1]	1		63	79	993.836	3	1.3	Q(Gln->pyro-Glu)IGAPTYIEC(Carbamidomethyl)SSKTQENVKAVFDAAIR	Gln->pyro-Glu@149	59.367	149	175	35.1	1.3e-06	22684.2
1402	[1]	1		63	79	993.836	3	2	Q(Gln->pyro-Glu)IGAPTYIEC(Carbamidomethyl)SSKTQENVKAVFDAAIR	Gln->pyro-Glu@149	59.6	149	175	38.8	4.5e-16	22684.2
1403	[1]	1		63	79	993.836	3	2	Q(Gln->pyro-Glu)IGAPTYIEC(Carbamidomethyl)SSKTQENVKAVFDAAIR	Gln->pyro-Glu@149	59.617	149	175	26.1	2.7e-06	22684.2
1404	[1]	1		63	79	993.836	3	1.3	Q(Gln->pyro-Glu)IGAPTYIEC(Carbamidomethyl)SSKTQENVKAVFDAAIR	Gln->pyro-Glu@149	59.65	149	175	39.2	3.6e-07	22684.2
1405	[1]	1		63	79	993.836	3	1.3	Q(Gln->pyro-Glu)IGAPTYIEC(Carbamidomethyl)SSKTQENVKAVFDAAIR	Gln->pyro-Glu@149	59.65	149	175	72.2	1.2e-17	22684.2
1406	[1]	1		63	79	993.836	3	2	Q(Gln->pyro-Glu)IGAPTYIEC(Carbamidomethyl)SSKTQENVKAVFDAAIR	Gln->pyro-Glu@149	59.95	149	175	83.4	5.3e-22	22684.2
1407	[1]	1		63	79	993.836	3	2	Q(Gln->pyro-Glu)IGAPTYIEC(Carbamidomethyl)SSKTQENVKAVFDAAIR	Gln->pyro-Glu@149	59.95	149	175	40.8	2.3e-07	22684.2
1408	[1]	1		63	79	993.836	3	1.6	Q(Gln->pyro-Glu)IGAPTYIEC(Carbamidomethyl)SSKTQENVKAVFDAAIR	Gln->pyro-Glu@149	60.283	149	175	65.4	1.2e-17	22684.2
1409	[1]	1		63	79	993.836	3	1.6	Q(Gln->pyro-Glu)IGAPTYIEC(Carbamidomethyl)SSKTQENVKAVFDAAIR	Gln->pyro-Glu@149	60.3	149	175	34	5e-06	22684.2
1410	[1]	1		63	79	993.834	3	0.1	Q(Gln->pyro-Glu)IGAPTYIEC(Carbamidomethyl)SSKTQENVKAVFDAAIR	Gln->pyro-Glu@149	60.7	149	175	66.3	2.6e-18	22684.2
1411	[1]	1		63	79	993.834	3	0.1	Q(Gln->pyro-Glu)IGAPTYIEC(Carbamidomethyl)SSKTQENVKAVFDAAIR	Gln->pyro-Glu@149	60.717	149	175	31.2	8e-06	22684.2
1412	[1]	1		63	79	993.837	3	2.6	Q(Gln->pyro-Glu)IGAPTYIEC(Carbamidomethyl)SSKTQENVKAVFDAAIR	Gln->pyro-Glu@149	61	149	175	29.6	4.3e-05	22684.2
1413	[1]	1		63	79	993.837	3	2.6	Q(Gln->pyro-Glu)IGAPTYIEC(Carbamidomethyl)SSKTQENVKAVFDAAIR	Gln->pyro-Glu@149	61	149	175	65	1.2e-18	22684.2
1414	[1]	1		63	79	993.839	3	4.9	Q(Gln->pyro-Glu)IGAPTYIEC(Carbamidomethyl)SSKTQENVKAVFDAAIR	Gln->pyro-Glu@149	61.25	149	175	49.5	4.8e-17	22684.2
1415	[1]	1		63	79	993.839	3	4.9	Q(Gln->pyro-Glu)IGAPTYIEC(Carbamidomethyl)SSKTQENVKAVFDAAIR	Gln->pyro-Glu@149	61.267	149	175	35.4	2.8e-07	22684.2
1416	[1]	1		63	79	993.836	3	2	Q(Gln->pyro-Glu)IGAPTYIEC(Carbamidomethyl)SSKTQENVKAVFDAAIR	Gln->pyro-Glu@149	61.817	149	175	25.6	9.2e-05	22684.2
1417	[1]	1		63	79	993.836	3	2	Q(Gln->pyro-Glu)IGAPTYIEC(Carbamidomethyl)SSKTQENVKAVFDAAIR	Gln->pyro-Glu@149	61.817	149	175	52.3	8.5e-18	22684.2
1418	[1]	1		63	79	767.337	2	0.42	QIGAPT(Phospho)YIEC(Carbamidomethyl)SSK	Phospho@154=7	43.05	149	161	22.5	0.00041	22684.2
1419	[1]	1		63	79	767.337	2	0.42	QIGAPT(Phospho)YIEC(Carbamidomethyl)SSK	Phospho@154=55	43.05	149	161	30.1	1.9e-14	22684.2
1420	[1]	1		63	79	767.337	2	0.28	QIGAPT(Phospho)YIEC(Carbamidomethyl)SSK	Phospho@154=59	43.333	149	161	31.2	3.1e-16	22684.2
1421	[1]	1		63	79	745.012	3	0.63	QIGAPTYIEC(Carbamidomethyl)S(Phospho)SKTQENVK	Phospho@159|160	40.067	149	167	40.5	1.9e-07	22684.2
1422	[1]	1		63	79	745.012	3	0.5	QIGAPTYIEC(Carbamidomethyl)S(Phospho)SKTQENVK	Phospho@159|160	40.317	149	167	47.4	1.7e-07	22684.2
1423	[1]	1		63	79	745.012	3	0.5	QIGAPTYIEC(Carbamidomethyl)S(Phospho)SKTQENVK	Phospho@159|160	40.317	149	167	24.9	2.4e-12	22684.2
1424	[1]	1		63	79	745.013	3	1.3	QIGAPTYIEC(Carbamidomethyl)S(Phospho)SKTQENVK	Phospho@159|160	40.617	149	167	37	2.2e-06	22684.2
1425	[1]	1		63	79	727.353	2	-0.022	QIGAPTYIEC(Carbamidomethyl)SSK		39.533	149	161	29.7	7.3e-07	22684.2
1426	[1]	1		63	79	727.353	2	-0.022	QIGAPTYIEC(Carbamidomethyl)SSK		39.533	149	161	46	1.2e-12	22684.2
1427	[1]	1		63	79	727.354	2	1.6	QIGAPTYIEC(Carbamidomethyl)SSK		39.817	149	161	30.6	3.2e-06	22684.2
1428	[1]	1		63	79	727.354	2	1.6	QIGAPTYIEC(Carbamidomethyl)SSK		39.817	149	161	47	1.8e-12	22684.2
1429	[1]	1		63	79	727.354	2	0.67	QIGAPTYIEC(Carbamidomethyl)SSK		40.1	149	161	34.2	7.6e-07	22684.2
1430	[1]	1		63	79	727.354	2	0.67	QIGAPTYIEC(Carbamidomethyl)SSK		40.1	149	161	45.8	1.6e-12	22684.2
1431	[1]	1		63	79	727.354	2	1.5	QIGAPTYIEC(Carbamidomethyl)SSK		40.367	149	161	31.4	3.2e-07	22684.2
1432	[1]	1		63	79	727.354	2	1.5	QIGAPTYIEC(Carbamidomethyl)SSK		40.367	149	161	48.6	3e-12	22684.2
1433	[1]	1		63	79	727.355	2	1.9	QIGAPTYIEC(Carbamidomethyl)SSK		40.65	149	161	27.8	3.7e-05	22684.2
1434	[1]	1		63	79	727.355	2	1.9	QIGAPTYIEC(Carbamidomethyl)SSK		40.65	149	161	48.8	1.5e-12	22684.2
1435	[1]	1		63	79	727.354	2	1.4	QIGAPTYIEC(Carbamidomethyl)SSK		40.95	149	161	32.1	2.4e-06	22684.2
1436	[1]	1		63	79	727.354	2	1.4	QIGAPTYIEC(Carbamidomethyl)SSK		40.95	149	161	48	7.6e-12	22684.2
1437	[1]	1		63	79	727.354	2	1.6	QIGAPTYIEC(Carbamidomethyl)SSK		41.2	149	161	31.7	2.1e-07	22684.2
1438	[1]	1		63	79	727.354	2	1.6	QIGAPTYIEC(Carbamidomethyl)SSK		41.2	149	161	48.2	3.5e-12	22684.2
1439	[1]	1		63	79	727.355	2	1.9	QIGAPTYIEC(Carbamidomethyl)SSK		41.45	149	161	51.7	2.4e-14	22684.2
1440	[1]	1		63	79	727.355	2	1.9	QIGAPTYIEC(Carbamidomethyl)SSK		41.467	149	161	33.3	4.1e-07	22684.2
1441	[1]	1		63	79	727.354	2	1.4	QIGAPTYIEC(Carbamidomethyl)SSK		41.717	149	161	27.4	5.9e-06	22684.2
1442	[1]	1		63	79	727.354	2	1.4	QIGAPTYIEC(Carbamidomethyl)SSK		41.717	149	161	43.9	7e-13	22684.2
1443	[1]	1		63	79	727.354	2	1.2	QIGAPTYIEC(Carbamidomethyl)SSK		42.017	149	161	31.5	6.9e-06	22684.2
1444	[1]	1		63	79	727.354	2	1.2	QIGAPTYIEC(Carbamidomethyl)SSK		42.017	149	161	43.2	1.1e-11	22684.2
1445	[1]	1		63	79	727.354	2	1.4	QIGAPTYIEC(Carbamidomethyl)SSK		42.317	149	161	25.3	1e-05	22684.2
1446	[1]	1		63	79	727.354	2	1.4	QIGAPTYIEC(Carbamidomethyl)SSK		42.317	149	161	45.7	2.5e-12	22684.2
1447	[1]	1		63	79	727.354	2	0.53	QIGAPTYIEC(Carbamidomethyl)SSK		42.567	149	161	30.1	1.1e-06	22684.2
1448	[1]	1		63	79	727.354	2	0.53	QIGAPTYIEC(Carbamidomethyl)SSK		42.567	149	161	48.5	7e-13	22684.2
1449	[1]	1		63	79	727.354	2	0.94	QIGAPTYIEC(Carbamidomethyl)SSK		42.867	149	161	33.4	3e-07	22684.2
1450	[1]	1		63	79	727.354	2	0.94	QIGAPTYIEC(Carbamidomethyl)SSK		42.867	149	161	48.2	9e-12	22684.2
1451	[1]	1		63	79	727.354	2	1.4	QIGAPTYIEC(Carbamidomethyl)SSK		43.133	149	161	34.9	1.3e-07	22684.2
1452	[1]	1		63	79	727.354	2	1.4	QIGAPTYIEC(Carbamidomethyl)SSK		43.133	149	161	46.4	4e-12	22684.2
1453	[1]	1		63	79	727.354	2	1.5	QIGAPTYIEC(Carbamidomethyl)SSK		43.383	149	161	27.5	4.7e-06	22684.2
1454	[1]	1		63	79	727.354	2	1.5	QIGAPTYIEC(Carbamidomethyl)SSK		43.383	149	161	46.6	4.3e-12	22684.2
1455	[1]	1		63	79	727.354	2	0.94	QIGAPTYIEC(Carbamidomethyl)SSK		43.683	149	161	33.2	7.6e-07	22684.2
1456	[1]	1		63	79	727.354	2	0.94	QIGAPTYIEC(Carbamidomethyl)SSK		43.683	149	161	48.2	1.2e-11	22684.2
1457	[1]	1		63	79	727.354	2	0.53	QIGAPTYIEC(Carbamidomethyl)SSK		43.983	149	161	28.9	1e-05	22684.2
1458	[1]	1		63	79	727.354	2	0.53	QIGAPTYIEC(Carbamidomethyl)SSK		43.983	149	161	46	9.6e-12	22684.2
1459	[1]	1		63	79	727.354	2	0.67	QIGAPTYIEC(Carbamidomethyl)SSK		44.267	149	161	47	1e-11	22684.2
1460	[1]	1		63	79	727.354	2	0.67	QIGAPTYIEC(Carbamidomethyl)SSK		44.267	149	161	27.5	2.7e-06	22684.2
1461	[1]	1		63	79	727.354	2	0.94	QIGAPTYIEC(Carbamidomethyl)SSK		44.55	149	161	24	3.2e-05	22684.2
1462	[1]	1		63	79	727.354	2	0.94	QIGAPTYIEC(Carbamidomethyl)SSK		44.55	149	161	46.6	6.4e-13	22684.2
1463	[1]	1		63	79	727.354	2	0.94	QIGAPTYIEC(Carbamidomethyl)SSK		44.833	149	161	26.5	0.0001	22684.2
1464	[1]	1		63	79	727.354	2	0.94	QIGAPTYIEC(Carbamidomethyl)SSK		44.833	149	161	47.5	3.3e-13	22684.2
1465	[1]	1		63	79	727.354	2	0.8	QIGAPTYIEC(Carbamidomethyl)SSK		45.117	149	161	48.2	8.6e-13	22684.2
1466	[1]	1		63	79	727.354	2	0.8	QIGAPTYIEC(Carbamidomethyl)SSK		45.117	149	161	28.6	1.7e-05	22684.2
1467	[1]	1		63	79	727.354	2	1.2	QIGAPTYIEC(Carbamidomethyl)SSK		45.367	149	161	28.1	4.6e-06	22684.2
1468	[1]	1		63	79	727.354	2	1.2	QIGAPTYIEC(Carbamidomethyl)SSK		45.367	149	161	46.9	1.6e-12	22684.2
1469	[1]	1		63	79	727.354	2	0.94	QIGAPTYIEC(Carbamidomethyl)SSK		45.667	149	161	25.1	0.00037	22684.2
1470	[1]	1		63	79	727.354	2	0.94	QIGAPTYIEC(Carbamidomethyl)SSK		45.667	149	161	39.5	7.4e-11	22684.2
1471	[1]	1		63	79	727.354	2	0.94	QIGAPTYIEC(Carbamidomethyl)SSK		46.5	149	161	40.2	5.3e-11	22684.2
1472	[1]	1		63	79	727.355	2	1.9	QIGAPTYIEC(Carbamidomethyl)SSK		46.8	149	161	39.2	6.8e-10	22684.2
1473	[1]	1		63	79	727.355	2	1.9	QIGAPTYIEC(Carbamidomethyl)SSK		46.817	149	161	23.4	0.0017	22684.2
1474	[1]	1		63	79	727.354	2	1.5	QIGAPTYIEC(Carbamidomethyl)SSK		47.083	149	161	15.1	0.034	22684.2
1475	[1]	1		63	79	727.354	2	1.5	QIGAPTYIEC(Carbamidomethyl)SSK		47.083	149	161	39.5	4.9e-12	22684.2
1476	[1]	1		63	79	727.355	2	2.3	QIGAPTYIEC(Carbamidomethyl)SSK		47.583	149	161	38.9	4.6e-13	22684.2
1477	[1]	1		63	79	727.355	2	2.3	QIGAPTYIEC(Carbamidomethyl)SSK		47.6	149	161	19.9	0.0024	22684.2
1478	[1]	1		63	79	718.358	3	1.8	QIGAPTYIEC(Carbamidomethyl)SSKTQENVK		39.017	149	167	57.5	6.9e-09	22684.2
1479	[1]	1		63	79	718.358	3	1.8	QIGAPTYIEC(Carbamidomethyl)SSKTQENVK		39.017	149	167	68.7	3.1e-15	22684.2
1480	[1]	1		63	79	718.358	3	1.8	QIGAPTYIEC(Carbamidomethyl)SSKTQENVK		39.317	149	167	60.5	2.2e-08	22684.2
1481	[1]	1		63	79	718.358	3	1.8	QIGAPTYIEC(Carbamidomethyl)SSKTQENVK		39.317	149	167	70.7	2.7e-15	22684.2
1482	[1]	1		63	79	718.358	3	2	QIGAPTYIEC(Carbamidomethyl)SSKTQENVK		39.433	149	167	34.6	1.4e-15	22684.2
1483	[1]	1		63	79	718.358	3	2	QIGAPTYIEC(Carbamidomethyl)SSKTQENVK		39.45	149	167	38.3	1.6e-06	22684.2
1484	[1]	1		63	79	718.358	3	2.7	QIGAPTYIEC(Carbamidomethyl)SSKTQENVK		39.6	149	167	45.3	4.8e-07	22684.2
1485	[1]	1		63	79	718.358	3	2.7	QIGAPTYIEC(Carbamidomethyl)SSKTQENVK		39.6	149	167	61.9	7.6e-15	22684.2
1486	[1]	1		63	79	1077.03	2	1.3	QIGAPTYIEC(Carbamidomethyl)SSKTQENVK		39.667	149	167	59.8	4.2e-11	22684.2
1487	[1]	1		63	79	718.357	3	1.3	QIGAPTYIEC(Carbamidomethyl)SSKTQENVK		39.75	149	167	38.8	4.3e-07	22684.2
1488	[1]	1		63	79	718.357	3	1.3	QIGAPTYIEC(Carbamidomethyl)SSKTQENVK		39.75	149	167	22.1	1.9e-11	22684.2
1489	[1]	1		63	79	718.359	3	3.8	QIGAPTYIEC(Carbamidomethyl)SSKTQENVK		39.883	149	167	51.3	1.9e-08	22684.2
1490	[1]	1		63	79	718.359	3	3.8	QIGAPTYIEC(Carbamidomethyl)SSKTQENVK		39.883	149	167	37.8	6.5e-10	22684.2
1491	[1]	1		63	79	718.359	3	3.8	QIGAPTYIEC(Carbamidomethyl)SSKTQENVK		40.167	149	167	38	4.5e-07	22684.2
1492	[1]	1		63	79	718.359	3	3.8	QIGAPTYIEC(Carbamidomethyl)SSKTQENVK		40.167	149	167	30.3	2.3e-09	22684.2
1493	[1]	1		63	79	718.359	3	3.1	QIGAPTYIEC(Carbamidomethyl)SSKTQENVK		40.45	149	167	39.8	2.1e-06	22684.2
1494	[1]	1		63	79	718.359	3	3.1	QIGAPTYIEC(Carbamidomethyl)SSKTQENVK		40.45	149	167	36.2	3.4e-10	22684.2
1495	[1]	1		63	79	718.359	3	4.1	QIGAPTYIEC(Carbamidomethyl)SSKTQENVK		40.733	149	167	41.3	2.2e-07	22684.2
1496	[1]	1		63	79	718.359	3	4.1	QIGAPTYIEC(Carbamidomethyl)SSKTQENVK		40.733	149	167	36	4.5e-10	22684.2
1497	[1]	1		63	79	718.358	3	2.4	QIGAPTYIEC(Carbamidomethyl)SSKTQENVK		41.033	149	167	42	2e-07	22684.2
1498	[1]	1		63	79	718.358	3	2.4	QIGAPTYIEC(Carbamidomethyl)SSKTQENVK		41.033	149	167	36	6.8e-11	22684.2
1499	[1]	1		63	79	718.357	3	1.6	QIGAPTYIEC(Carbamidomethyl)SSKTQENVK		41.333	149	167	47.5	2.9e-08	22684.2
1500	[1]	1		63	79	718.357	3	1.6	QIGAPTYIEC(Carbamidomethyl)SSKTQENVK		41.333	149	167	40	2.3e-11	22684.2
1501	[1]	1		63	79	718.358	3	2	QIGAPTYIEC(Carbamidomethyl)SSKTQENVK		41.633	149	167	52.3	3.9e-08	22684.2
1502	[1]	1		63	79	718.358	3	2	QIGAPTYIEC(Carbamidomethyl)SSKTQENVK		41.633	149	167	42.5	3.9e-11	22684.2
1503	[1]	1		63	79	718.358	3	2	QIGAPTYIEC(Carbamidomethyl)SSKTQENVK		41.933	149	167	42.2	3.9e-13	22684.2
1504	[1]	1		63	79	718.358	3	2	QIGAPTYIEC(Carbamidomethyl)SSKTQENVK		41.95	149	167	45.7	6.5e-08	22684.2
1505	[1]	1		63	79	718.357	3	1.7	QIGAPTYIEC(Carbamidomethyl)SSKTQENVK		42.233	149	167	41.5	3.3e-12	22684.2
1506	[1]	1		63	79	718.357	3	1.7	QIGAPTYIEC(Carbamidomethyl)SSKTQENVK		42.25	149	167	43.9	4.3e-08	22684.2
1507	[1]	1		63	79	718.356	3	-0.12	QIGAPTYIEC(Carbamidomethyl)SSKTQENVK		42.5	149	167	43.5	1.1e-07	22684.2
1508	[1]	1		63	79	718.356	3	-0.12	QIGAPTYIEC(Carbamidomethyl)SSKTQENVK		42.5	149	167	45.4	7.5e-13	22684.2
1509	[1]	1		63	79	718.357	3	1.1	QIGAPTYIEC(Carbamidomethyl)SSKTQENVK		42.8	149	167	44.5	4.1e-07	22684.2
1510	[1]	1		63	79	718.357	3	1.1	QIGAPTYIEC(Carbamidomethyl)SSKTQENVK		42.8	149	167	43.8	4.4e-11	22684.2
1511	[1]	1		63	79	718.357	3	0.85	QIGAPTYIEC(Carbamidomethyl)SSKTQENVK		43.067	149	167	45.9	1.3e-07	22684.2
1512	[1]	1		63	79	718.357	3	0.85	QIGAPTYIEC(Carbamidomethyl)SSKTQENVK		43.067	149	167	40	1.1e-12	22684.2
1513	[1]	1		63	79	718.357	3	1.7	QIGAPTYIEC(Carbamidomethyl)SSKTQENVK		43.317	149	167	42	6.4e-11	22684.2
1514	[1]	1		63	79	718.357	3	1.7	QIGAPTYIEC(Carbamidomethyl)SSKTQENVK		43.317	149	167	43.1	3.4e-07	22684.2
1515	[1]	1		63	79	718.357	3	1.6	QIGAPTYIEC(Carbamidomethyl)SSKTQENVK		43.617	149	167	42.5	1.4e-07	22684.2
1516	[1]	1		63	79	718.357	3	1.6	QIGAPTYIEC(Carbamidomethyl)SSKTQENVK		43.617	149	167	37.3	9.7e-12	22684.2
1517	[1]	1		63	79	718.356	3	0.16	QIGAPTYIEC(Carbamidomethyl)SSKTQENVK		43.9	149	167	35	2.4e-10	22684.2
1518	[1]	1		63	79	718.356	3	0.16	QIGAPTYIEC(Carbamidomethyl)SSKTQENVK		43.9	149	167	40.5	1.3e-06	22684.2
1519	[1]	1		63	79	718.358	3	1.8	QIGAPTYIEC(Carbamidomethyl)SSKTQENVK		44.183	149	167	41	6.8e-11	22684.2
1520	[1]	1		63	79	718.358	3	1.8	QIGAPTYIEC(Carbamidomethyl)SSKTQENVK		44.2	149	167	47.7	3.7e-08	22684.2
1521	[1]	1		63	79	718.357	3	1.1	QIGAPTYIEC(Carbamidomethyl)SSKTQENVK		44.467	149	167	41	2.6e-11	22684.2
1522	[1]	1		63	79	718.357	3	1.1	QIGAPTYIEC(Carbamidomethyl)SSKTQENVK		44.483	149	167	50.8	3.8e-08	22684.2
1523	[1]	1		63	79	749.886	4	2	QIGAPTYIEC(Carbamidomethyl)SSKTQENVKAVFDAAIR		55.583	149	175	58.4	6.5e-09	22684.2
1524	[1]	1		63	79	749.886	4	2	QIGAPTYIEC(Carbamidomethyl)SSKTQENVKAVFDAAIR		55.583	149	175	78.3	1.2e-19	22684.2
1525	[1]	1		63	79	749.886	4	2	QIGAPTYIEC(Carbamidomethyl)SSKTQENVKAVFDAAIR		55.733	149	175	39.2	1.2e-06	22684.2
1526	[1]	1		63	79	749.886	4	2	QIGAPTYIEC(Carbamidomethyl)SSKTQENVKAVFDAAIR		55.733	149	175	23.2	4.7e-11	22684.2
1527	[1]	1		63	79	749.885	4	1.2	QIGAPTYIEC(Carbamidomethyl)SSKTQENVKAVFDAAIR		55.85	149	175	73.2	1.7e-18	22684.2
1528	[1]	1		63	79	749.885	4	1.2	QIGAPTYIEC(Carbamidomethyl)SSKTQENVKAVFDAAIR		55.867	149	175	53.5	5.2e-08	22684.2
1529	[1]	1		63	79	749.885	4	1.7	QIGAPTYIEC(Carbamidomethyl)SSKTQENVKAVFDAAIR		55.983	149	175	28.8	2.1e-11	22684.2
1530	[1]	1		63	79	749.885	4	1.7	QIGAPTYIEC(Carbamidomethyl)SSKTQENVKAVFDAAIR		56	149	175	47.7	2.6e-08	22684.2
1531	[1]	1		63	79	749.885	4	1.3	QIGAPTYIEC(Carbamidomethyl)SSKTQENVKAVFDAAIR		56.15	149	175	52.7	5.4e-09	22684.2
1532	[1]	1		63	79	749.885	4	1.3	QIGAPTYIEC(Carbamidomethyl)SSKTQENVKAVFDAAIR		56.15	149	175	69.5	2.4e-17	22684.2
1533	[1]	1		63	79	749.885	4	1.6	QIGAPTYIEC(Carbamidomethyl)SSKTQENVKAVFDAAIR		56.433	149	175	59.6	5.4e-09	22684.2
1534	[1]	1		63	79	749.885	4	1.6	QIGAPTYIEC(Carbamidomethyl)SSKTQENVKAVFDAAIR		56.433	149	175	67	4.1e-16	22684.2
1535	[1]	1		63	79	749.885	4	0.93	QIGAPTYIEC(Carbamidomethyl)SSKTQENVKAVFDAAIR		56.95	149	175	49.4	2.1e-08	22684.2
1536	[1]	1		63	79	749.885	4	0.93	QIGAPTYIEC(Carbamidomethyl)SSKTQENVKAVFDAAIR		56.95	149	175	68.2	3.8e-20	22684.2
1537	[1]	1		63	79	749.885	4	1.1	QIGAPTYIEC(Carbamidomethyl)SSKTQENVKAVFDAAIR		57.233	149	175	68.3	4.8e-16	22684.2
1538	[1]	1		63	79	749.885	4	1.1	QIGAPTYIEC(Carbamidomethyl)SSKTQENVKAVFDAAIR		57.233	149	175	52.8	1.5e-08	22684.2
1539	[1]	1		63	79	749.885	4	1.7	QIGAPTYIEC(Carbamidomethyl)SSKTQENVKAVFDAAIR		57.533	149	175	70.2	2.1e-16	22684.2
1540	[1]	1		63	79	749.885	4	1.7	QIGAPTYIEC(Carbamidomethyl)SSKTQENVKAVFDAAIR		57.55	149	175	47.8	3.4e-07	22684.2
1541	[1]	1		63	79	749.885	4	1.7	QIGAPTYIEC(Carbamidomethyl)SSKTQENVKAVFDAAIR		83.567	149	175	43.1	6.1e-07	22684.2
1542	[1]	1		63	79	749.885	4	1.7	QIGAPTYIEC(Carbamidomethyl)SSKTQENVKAVFDAAIR		83.567	149	175	38.1	6.1e-12	22684.2
1543	[1]	1		63	79	575.791	2	1.1	TQENVKAVFD		40.2	162	171	35.6	8.4e-05	22684.2
1544	[1]	1		63	79	575.791	2	1.1	TQENVKAVFD		40.2	162	171	35.6	8.4e-11	22684.2
1545	[1]	1		63	79	575.791	2	0.91	TQENVKAVFD		40.483	162	171	36.9	2.3e-05	22684.2
1546	[1]	1		63	79	575.791	2	0.91	TQENVKAVFD		40.483	162	171	36	2.8e-10	22684.2
1547	[1]	1		63	79	575.791	2	0.56	TQENVKAVFD		40.767	162	171	36.4	2.3e-05	22684.2
1548	[1]	1		63	79	575.791	2	0.56	TQENVKAVFD		40.767	162	171	36.4	2.7e-10	22684.2
1549	[1]	1		63	79	575.791	2	0.56	TQENVKAVFD		41.083	162	171	32.3	1.5e-10	22684.2
1550	[1]	1		63	79	575.791	2	0.56	TQENVKAVFD		41.1	162	171	29.7	0.00029	22684.2
1551	[1]	1		63	79	575.791	2	0.21	TQENVKAVFD		41.417	162	171	30.3	1.6e-10	22684.2
1552	[1]	1		63	79	575.791	2	0.21	TQENVKAVFD		41.433	162	171	32.9	0.00018	22684.2
1553	[1]	1		63	79	521.283	3	1.3	TQENVKAVFDAAIR		49.033	162	175	58.5	9.5e-09	22684.2
1554	[1]	1		63	79	521.283	3	1.3	TQENVKAVFDAAIR		49.033	162	175	47.5	5.6e-14	22684.2
1555	[1]	1		63	79	781.421	2	0.8	TQENVKAVFDAAIR		49.083	162	175	38.3	7.8e-05	22684.2
1556	[1]	1		63	79	781.421	2	0.8	TQENVKAVFDAAIR		49.083	162	175	63.4	6.2e-13	22684.2
1557	[1]	1		63	79	521.284	3	1.7	TQENVKAVFDAAIR		49.267	162	175	67.1	1.5e-09	22684.2
1558	[1]	1		63	79	521.284	3	1.7	TQENVKAVFDAAIR		49.267	162	175	51.3	1e-14	22684.2
1559	[1]	1		63	79	521.282	3	-0.6	TQENVKAVFDAAIR		49.317	162	175	23.7	7.9e-11	22684.2
1560	[1]	1		63	79	521.282	3	-0.6	TQENVKAVFDAAIR		49.333	162	175	37	3.4e-07	22684.2
1561	[1]	1		63	79	781.421	2	1.4	TQENVKAVFDAAIR		49.35	162	175	38.5	1.1e-05	22684.2
1562	[1]	1		63	79	781.421	2	1.4	TQENVKAVFDAAIR		49.35	162	175	60.6	1.2e-13	22684.2
1563	[1]	1		63	79	781.422	2	2.2	TQENVKAVFDAAIR		49.433	162	175	36	5.6e-11	22684.2
1564	[1]	1		63	79	781.422	2	2.2	TQENVKAVFDAAIR		49.45	162	175	25.1	0.00036	22684.2
1565	[1]	1		63	79	521.283	3	0.55	TQENVKAVFDAAIR		49.533	162	175	65.1	2.5e-09	22684.2
1566	[1]	1		63	79	521.283	3	0.55	TQENVKAVFDAAIR		49.533	162	175	54.1	4.1e-13	22684.2
1567	[1]	1		63	79	521.283	3	0.17	TQENVKAVFDAAIR		49.583	162	175	47.4	7e-08	22684.2
1568	[1]	1		63	79	521.283	3	0.17	TQENVKAVFDAAIR		49.583	162	175	27.1	1.8e-11	22684.2
1569	[1]	1		63	79	781.422	2	1.6	TQENVKAVFDAAIR		49.6	162	175	63.1	8.5e-14	22684.2
1570	[1]	1		63	79	781.422	2	1.6	TQENVKAVFDAAIR		49.617	162	175	37.7	2.7e-06	22684.2
1571	[1]	1		63	79	781.421	2	0.8	TQENVKAVFDAAIR		49.717	162	175	20.1	0.0018	22684.2
1572	[1]	1		63	79	781.421	2	0.8	TQENVKAVFDAAIR		49.717	162	175	35.9	1.3e-14	22684.2
1573	[1]	1		63	79	521.283	3	1.3	TQENVKAVFDAAIR		49.8	162	175	56.7	5.8e-13	22684.2
1574	[1]	1		63	79	521.283	3	1.3	TQENVKAVFDAAIR		49.8	162	175	63.7	8.1e-10	22684.2
1575	[1]	1		63	79	521.283	3	0.17	TQENVKAVFDAAIR		49.833	162	175	27.2	2.4e-11	22684.2
1576	[1]	1		63	79	521.283	3	0.17	TQENVKAVFDAAIR		49.85	162	175	37.5	6.2e-07	22684.2
1577	[1]	1		63	79	781.422	2	1.8	TQENVKAVFDAAIR		49.9	162	175	59.1	3.2e-12	22684.2
1578	[1]	1		63	79	781.422	2	1.8	TQENVKAVFDAAIR		49.917	162	175	40.7	4.1e-06	22684.2
1579	[1]	1		63	79	521.283	3	0.75	TQENVKAVFDAAIR		50.083	162	175	60.3	2.6e-09	22684.2
1580	[1]	1		63	79	521.283	3	0.75	TQENVKAVFDAAIR		50.083	162	175	50.3	1.6e-14	22684.2
1581	[1]	1		63	79	521.283	3	0.17	TQENVKAVFDAAIR		50.1	162	175	40.3	2.9e-07	22684.2
1582	[1]	1		63	79	521.283	3	0.17	TQENVKAVFDAAIR		50.1	162	175	17.4	7.6e-11	22684.2
1583	[1]	1		63	79	521.283	3	1.5	TQENVKAVFDAAIR		50.367	162	175	55.2	1.7e-09	22684.2
1584	[1]	1		63	79	521.283	3	1.5	TQENVKAVFDAAIR		50.367	162	175	47.5	5e-14	22684.2
1585	[1]	1		63	79	521.283	3	1.3	TQENVKAVFDAAIR		50.717	162	175	58.3	6.2e-10	22684.2
1586	[1]	1		63	79	521.283	3	1.3	TQENVKAVFDAAIR		50.717	162	175	46	9.2e-14	22684.2
1587	[1]	1		63	79	521.283	3	0.36	TQENVKAVFDAAIR		51	162	175	58.5	1.4e-10	22684.2
1588	[1]	1		63	79	521.283	3	0.36	TQENVKAVFDAAIR		51	162	175	49.8	1.1e-14	22684.2
1589	[1]	1		63	79	521.283	3	0.17	TQENVKAVFDAAIR		51.317	162	175	54.3	3.6e-08	22684.2
1590	[1]	1		63	79	521.283	3	0.17	TQENVKAVFDAAIR		51.317	162	175	49.5	8.5e-12	22684.2
1591	[1]	1		63	79	781.421	2	0.8	TQENVKAVFDAAIR		51.367	162	175	58.4	1.2e-12	22684.2
1592	[1]	1		63	79	781.421	2	0.8	TQENVKAVFDAAIR		51.383	162	175	36.6	0.00022	22684.2
1593	[1]	1		63	79	781.421	2	0.92	TQENVKAVFDAAIR		52.75	162	175	17.6	0.028	22684.2
1594	[1]	1		63	79	781.421	2	0.92	TQENVKAVFDAAIR		52.75	162	175	22.5	3.3e-10	22684.2
1595	[1]	1		63	79	781.422	2	2.5	TQENVKAVFDAAIR		52.983	162	175	19.3	5.5e-07	22684.2
1596	[1]	1		63	79	521.282	3	-1.2	TQENVKAVFDAAIR		81.683	162	175	30.2	4.3e-11	22684.2
1597	[1]	1		63	79	521.282	3	-1.2	TQENVKAVFDAAIR		81.7	162	175	36.9	2.4e-07	22684.2
1598	[1]	1		63	79	521.282	3	-0.6	TQENVKAVFDAAIR		82.033	162	175	24.2	8.7e-12	22684.2
1599	[1]	1		63	79	521.282	3	-0.6	TQENVKAVFDAAIR		82.033	162	175	46.7	1.4e-07	22684.2
1600	[1]	1		63	79	521.282	3	-0.6	TQENVKAVFDAAIR		82.317	162	175	23.8	7.9e-10	22684.2
1601	[1]	1		63	79	521.282	3	-0.6	TQENVKAVFDAAIR		82.333	162	175	41.6	6e-08	22684.2
1602	[1]	1		63	79	521.283	3	0.75	TQENVKAVFDAAIR		82.65	162	175	41.5	1.4e-07	22684.2
1603	[1]	1		63	79	521.283	3	0.75	TQENVKAVFDAAIR		82.65	162	175	20.2	2.4e-11	22684.2
1604	[1]	1		63	79	581.585	4	1.6	TQENVKAVFDAAIRVVLQPPK		64.833	162	182	50.9	1.8e-07	22684.2
1605	[1]	1		63	79	581.585	4	1.6	TQENVKAVFDAAIRVVLQPPK		64.833	162	182	30.6	4.4e-13	22684.2
1606	[1]	1		63	79	581.584	4	0.74	TQENVKAVFDAAIRVVLQPPK		65.1	162	182	62.2	1.3e-08	22684.2
1607	[1]	1		63	79	581.584	4	0.74	TQENVKAVFDAAIRVVLQPPK		65.1	162	182	42.5	3e-15	22684.2
1608	[1]	1		63	79	775.111	3	2.6	TQENVKAVFDAAIRVVLQPPK		65.15	162	182	44.8	3.9e-15	22684.2
1609	[1]	1		63	79	775.111	3	2.6	TQENVKAVFDAAIRVVLQPPK		65.167	162	182	26.8	3e-05	22684.2
1610	[1]	1		63	79	581.584	4	0.92	TQENVKAVFDAAIRVVLQPPK		65.35	162	182	65	4e-09	22684.2
1611	[1]	1		63	79	581.584	4	0.92	TQENVKAVFDAAIRVVLQPPK		65.35	162	182	41.5	1.5e-12	22684.2
1612	[1]	1		63	79	775.11	3	1.3	TQENVKAVFDAAIRVVLQPPK		65.4	162	182	45.3	2.2e-13	22684.2
1613	[1]	1		63	79	775.11	3	1.3	TQENVKAVFDAAIRVVLQPPK		65.417	162	182	42.7	2.5e-08	22684.2
1614	[1]	1		63	79	581.584	4	1.1	TQENVKAVFDAAIRVVLQPPK		65.617	162	182	69.5	2e-08	22684.2
1615	[1]	1		63	79	581.584	4	1.1	TQENVKAVFDAAIRVVLQPPK		65.617	162	182	46.2	9.1e-17	22684.2
1616	[1]	1		63	79	775.11	3	1.3	TQENVKAVFDAAIRVVLQPPK		65.667	162	182	51.7	4.9e-15	22684.2
1617	[1]	1		63	79	775.11	3	1.3	TQENVKAVFDAAIRVVLQPPK		65.683	162	182	47.1	1.5e-07	22684.2
1618	[1]	1		63	79	581.585	4	1.3	TQENVKAVFDAAIRVVLQPPK		65.883	162	182	67.2	7.9e-09	22684.2
1619	[1]	1		63	79	581.585	4	1.3	TQENVKAVFDAAIRVVLQPPK		65.883	162	182	38	1.6e-13	22684.2
1620	[1]	1		63	79	775.11	3	0.95	TQENVKAVFDAAIRVVLQPPK		65.933	162	182	51.3	1.2e-16	22684.2
1621	[1]	1		63	79	775.11	3	0.95	TQENVKAVFDAAIRVVLQPPK		65.95	162	182	45.4	1.1e-07	22684.2
1622	[1]	1		63	79	581.585	4	1.6	TQENVKAVFDAAIRVVLQPPK		65.967	162	182	45.7	6.9e-07	22684.2
1623	[1]	1		63	79	581.584	4	0.92	TQENVKAVFDAAIRVVLQPPK		66.15	162	182	62.6	8.1e-09	22684.2
1624	[1]	1		63	79	581.584	4	0.92	TQENVKAVFDAAIRVVLQPPK		66.15	162	182	43.5	8.4e-16	22684.2
1625	[1]	1		63	79	775.11	3	1.3	TQENVKAVFDAAIRVVLQPPK		66.2	162	182	57.9	9.9e-16	22684.2
1626	[1]	1		63	79	775.11	3	1.3	TQENVKAVFDAAIRVVLQPPK		66.217	162	182	34.4	1e-06	22684.2
1627	[1]	1		63	79	581.585	4	1.3	TQENVKAVFDAAIRVVLQPPK		66.417	162	182	64.5	2.7e-08	22684.2
1628	[1]	1		63	79	581.585	4	1.3	TQENVKAVFDAAIRVVLQPPK		66.417	162	182	40.5	4.5e-14	22684.2
1629	[1]	1		63	79	775.11	3	1.3	TQENVKAVFDAAIRVVLQPPK		66.483	162	182	43.7	7.5e-14	22684.2
1630	[1]	1		63	79	775.11	3	1.3	TQENVKAVFDAAIRVVLQPPK		66.5	162	182	37.1	5.2e-07	22684.2
1631	[1]	1		63	79	581.584	4	0.92	TQENVKAVFDAAIRVVLQPPK		66.683	162	182	64.4	1.7e-08	22684.2
1632	[1]	1		63	79	581.584	4	0.92	TQENVKAVFDAAIRVVLQPPK		66.683	162	182	41.5	4.2e-13	22684.2
1633	[1]	1		63	79	775.111	3	2.2	TQENVKAVFDAAIRVVLQPPK		66.75	162	182	39.8	1.2e-14	22684.2
1634	[1]	1		63	79	775.111	3	2.2	TQENVKAVFDAAIRVVLQPPK		66.75	162	182	31.8	8.7e-06	22684.2
1635	[1]	1		63	79	581.584	4	0.92	TQENVKAVFDAAIRVVLQPPK		66.95	162	182	64.2	2.7e-08	22684.2
1636	[1]	1		63	79	581.584	4	0.92	TQENVKAVFDAAIRVVLQPPK		66.95	162	182	42.5	1.3e-13	22684.2
1637	[1]	1		63	79	775.11	3	0.95	TQENVKAVFDAAIRVVLQPPK		67.017	162	182	34.2	1.4e-13	22684.2
1638	[1]	1		63	79	775.11	3	0.95	TQENVKAVFDAAIRVVLQPPK		67.033	162	182	33.4	5.8e-06	22684.2
1639	[1]	1		63	79	581.585	4	1.3	TQENVKAVFDAAIRVVLQPPK		67.217	162	182	65.2	5.2e-09	22684.2
1640	[1]	1		63	79	581.585	4	1.3	TQENVKAVFDAAIRVVLQPPK		67.217	162	182	43	3e-16	22684.2
1641	[1]	1		63	79	581.584	4	0.92	TQENVKAVFDAAIRVVLQPPK		67.483	162	182	40.6	2.6e-14	22684.2
1642	[1]	1		63	79	581.584	4	0.92	TQENVKAVFDAAIRVVLQPPK		67.5	162	182	61.2	3.5e-08	22684.2
1643	[1]	1		63	79	581.584	4	0.57	TQENVKAVFDAAIRVVLQPPK		67.783	162	182	55.1	2.1e-07	22684.2
1644	[1]	1		63	79	581.584	4	0.57	TQENVKAVFDAAIRVVLQPPK		67.783	162	182	38.4	1.7e-15	22684.2
1645	[1]	1		63	79	581.584	4	0.92	TQENVKAVFDAAIRVVLQPPK		68.033	162	182	42.1	4.4e-15	22684.2
1646	[1]	1		63	79	581.584	4	0.92	TQENVKAVFDAAIRVVLQPPK		68.05	162	182	62	8.2e-08	22684.2
1647	[1]	1		63	79	581.584	4	0.92	TQENVKAVFDAAIRVVLQPPK		68.333	162	182	60.1	1.4e-08	22684.2
1648	[1]	1		63	79	581.584	4	0.92	TQENVKAVFDAAIRVVLQPPK		68.333	162	182	32.5	1.8e-11	22684.2
1649	[1]	1		63	79	581.585	4	1.3	TQENVKAVFDAAIRVVLQPPK		68.6	162	182	38.2	3.1e-15	22684.2
1650	[1]	1		63	79	581.585	4	1.3	TQENVKAVFDAAIRVVLQPPK		68.617	162	182	62.6	5.6e-09	22684.2
1651	[1]	1		63	79	581.584	4	0.23	TQENVKAVFDAAIRVVLQPPK		68.883	162	182	62.4	7e-08	22684.2
1652	[1]	1		63	79	581.584	4	0.23	TQENVKAVFDAAIRVVLQPPK		68.883	162	182	41	5.8e-16	22684.2
1653	[1]	1		63	79	581.584	4	0.57	TQENVKAVFDAAIRVVLQPPK		69.35	162	182	32.5	1.1e-13	22684.2
1654	[1]	1		63	79	581.584	4	0.57	TQENVKAVFDAAIRVVLQPPK		69.367	162	182	56.7	6.9e-09	22684.2
1655	[1]	1		63	79	581.584	4	0.4	TQENVKAVFDAAIRVVLQPPK		69.633	162	182	53.6	1.7e-07	22684.2
1656	[1]	1		63	79	581.584	4	0.4	TQENVKAVFDAAIRVVLQPPK		69.633	162	182	31.2	1.6e-12	22684.2
1657	[1]	1		63	79	581.583	4	-0.63	TQENVKAVFDAAIRVVLQPPK		82.55	162	182	41.8	2.1e-06	22684.2
1658	[1]	1		63	79	581.585	4	1.3	TQENVKAVFDAAIRVVLQPPK		83.75	162	182	37.7	7.5e-15	22684.2
1659	[1]	1		63	79	581.585	4	1.3	TQENVKAVFDAAIRVVLQPPK		83.767	162	182	61.4	2.9e-08	22684.2
1660	[1]	1		63	79	516.7	5	0.82	TQENVKAVFDAAIRVVLQPPKQK		61.45	162	184	33.2	9.6e-14	22684.2
1661	[1]	1		63	79	516.7	5	0.82	TQENVKAVFDAAIRVVLQPPKQK		61.45	162	184	32.3	3.1e-05	22684.2
1662	[1]	1		63	79	645.623	4	0.69	TQENVKAVFDAAIRVVLQPPKQK		61.667	162	184	50.1	1.1e-19	22684.2
1663	[1]	1		63	79	645.623	4	0.69	TQENVKAVFDAAIRVVLQPPKQK		61.683	162	184	44.1	4.4e-07	22684.2
1664	[1]	1		63	79	516.699	5	0.62	TQENVKAVFDAAIRVVLQPPKQK		61.7	162	184	43.9	8.1e-07	22684.2
1665	[1]	1		63	79	516.699	5	0.62	TQENVKAVFDAAIRVVLQPPKQK		61.7	162	184	47.9	7.2e-17	22684.2
1666	[1]	1		63	79	645.623	4	1.3	TQENVKAVFDAAIRVVLQPPKQK		61.917	162	184	53.8	7.8e-09	22684.2
1667	[1]	1		63	79	645.623	4	1.3	TQENVKAVFDAAIRVVLQPPKQK		61.917	162	184	65.2	1.3e-20	22684.2
1668	[1]	1		63	79	516.699	5	0.62	TQENVKAVFDAAIRVVLQPPKQK		61.95	162	184	45.4	4.3e-15	22684.2
1669	[1]	1		63	79	516.699	5	0.62	TQENVKAVFDAAIRVVLQPPKQK		61.967	162	184	46.9	2.2e-07	22684.2
1670	[1]	1		63	79	645.623	4	1.6	TQENVKAVFDAAIRVVLQPPKQK		62.167	162	184	58.7	1.4e-09	22684.2
1671	[1]	1		63	79	645.623	4	1.6	TQENVKAVFDAAIRVVLQPPKQK		62.167	162	184	55	8.1e-21	22684.2
1672	[1]	1		63	79	516.7	5	1	TQENVKAVFDAAIRVVLQPPKQK		62.217	162	184	45.3	1.8e-07	22684.2
1673	[1]	1		63	79	516.7	5	1	TQENVKAVFDAAIRVVLQPPKQK		62.217	162	184	52	3e-21	22684.2
1674	[1]	1		63	79	645.623	4	1.6	TQENVKAVFDAAIRVVLQPPKQK		62.433	162	184	64.8	4.2e-10	22684.2
1675	[1]	1		63	79	645.623	4	1.6	TQENVKAVFDAAIRVVLQPPKQK		62.433	162	184	64.3	2.9e-23	22684.2
1676	[1]	1		63	79	516.7	5	1.2	TQENVKAVFDAAIRVVLQPPKQK		62.467	162	184	51.5	5.1e-08	22684.2
1677	[1]	1		63	79	516.7	5	1.2	TQENVKAVFDAAIRVVLQPPKQK		62.467	162	184	50	3.1e-20	22684.2
1678	[1]	1		63	79	860.495	3	1.4	TQENVKAVFDAAIRVVLQPPKQK		62.567	162	184	50.2	2e-17	22684.2
1679	[1]	1		63	79	860.495	3	1.4	TQENVKAVFDAAIRVVLQPPKQK		62.583	162	184	31	2.7e-06	22684.2
1680	[1]	1		63	79	516.701	5	2.6	TQENVKAVFDAAIRVVLQPPKQK		62.633	162	184	25.6	0.0009	22684.2
1681	[1]	1		63	79	645.623	4	1.8	TQENVKAVFDAAIRVVLQPPKQK		62.683	162	184	61	1.6e-09	22684.2
1682	[1]	1		63	79	645.623	4	1.8	TQENVKAVFDAAIRVVLQPPKQK		62.683	162	184	61.7	2e-21	22684.2
1683	[1]	1		63	79	516.7	5	1.2	TQENVKAVFDAAIRVVLQPPKQK		62.717	162	184	43.8	4.6e-07	22684.2
1684	[1]	1		63	79	516.7	5	1.2	TQENVKAVFDAAIRVVLQPPKQK		62.717	162	184	46.8	4.5e-20	22684.2
1685	[1]	1		63	79	645.623	4	1.2	TQENVKAVFDAAIRVVLQPPKQK		62.733	162	184	30.4	0.00011	22684.2
1686	[1]	1		63	79	860.494	3	0.49	TQENVKAVFDAAIRVVLQPPKQK		62.85	162	184	46.9	5.6e-15	22684.2
1687	[1]	1		63	79	860.494	3	0.49	TQENVKAVFDAAIRVVLQPPKQK		62.867	162	184	25.4	9.6e-05	22684.2
1688	[1]	1		63	79	516.699	5	0.62	TQENVKAVFDAAIRVVLQPPKQK		62.9	162	184	30.8	5.9e-05	22684.2
1689	[1]	1		63	79	516.699	5	0.62	TQENVKAVFDAAIRVVLQPPKQK		62.9	162	184	31.2	8.2e-15	22684.2
1690	[1]	1		63	79	645.623	4	1.6	TQENVKAVFDAAIRVVLQPPKQK		62.933	162	184	60.2	1.8e-23	22684.2
1691	[1]	1		63	79	645.623	4	1.6	TQENVKAVFDAAIRVVLQPPKQK		62.933	162	184	65.5	3.3e-09	22684.2
1692	[1]	1		63	79	645.623	4	1.2	TQENVKAVFDAAIRVVLQPPKQK		63	162	184	52.6	4.8e-08	22684.2
1693	[1]	1		63	79	516.7	5	1.2	TQENVKAVFDAAIRVVLQPPKQK		63.017	162	184	44	2.9e-07	22684.2
1694	[1]	1		63	79	516.7	5	1.2	TQENVKAVFDAAIRVVLQPPKQK		63.017	162	184	46	1.2e-18	22684.2
1695	[1]	1		63	79	516.7	5	1.2	TQENVKAVFDAAIRVVLQPPKQK		63.15	162	184	19.2	1.4e-10	22684.2
1696	[1]	1		63	79	516.7	5	1.2	TQENVKAVFDAAIRVVLQPPKQK		63.167	162	184	33.3	4.3e-05	22684.2
1697	[1]	1		63	79	645.623	4	1.6	TQENVKAVFDAAIRVVLQPPKQK		63.2	162	184	61.1	2.3e-09	22684.2
1698	[1]	1		63	79	645.623	4	1.6	TQENVKAVFDAAIRVVLQPPKQK		63.2	162	184	40.7	2.6e-18	22684.2
1699	[1]	1		63	79	516.7	5	1.2	TQENVKAVFDAAIRVVLQPPKQK		63.283	162	184	42.4	7.3e-07	22684.2
1700	[1]	1		63	79	516.7	5	1.2	TQENVKAVFDAAIRVVLQPPKQK		63.283	162	184	43	8.9e-16	22684.2
1701	[1]	1		63	79	645.623	4	1	TQENVKAVFDAAIRVVLQPPKQK		63.417	162	184	33	5.8e-06	22684.2
1702	[1]	1		63	79	516.7	5	1.6	TQENVKAVFDAAIRVVLQPPKQK		63.433	162	184	33.5	2.7e-05	22684.2
1703	[1]	1		63	79	645.623	4	1.6	TQENVKAVFDAAIRVVLQPPKQK		63.45	162	184	61.1	9.8e-10	22684.2
1704	[1]	1		63	79	645.623	4	1.6	TQENVKAVFDAAIRVVLQPPKQK		63.45	162	184	58	1e-22	22684.2
1705	[1]	1		63	79	516.7	5	1.2	TQENVKAVFDAAIRVVLQPPKQK		63.533	162	184	47.1	1.2e-07	22684.2
1706	[1]	1		63	79	516.7	5	1.2	TQENVKAVFDAAIRVVLQPPKQK		63.533	162	184	43.9	3.3e-17	22684.2
1707	[1]	1		63	79	645.623	4	1.5	TQENVKAVFDAAIRVVLQPPKQK		63.717	162	184	57.1	1.7e-08	22684.2
1708	[1]	1		63	79	645.623	4	1.5	TQENVKAVFDAAIRVVLQPPKQK		63.717	162	184	59.4	4.2e-22	22684.2
1709	[1]	1		63	79	516.7	5	1	TQENVKAVFDAAIRVVLQPPKQK		63.8	162	184	45.3	1.5e-07	22684.2
1710	[1]	1		63	79	516.7	5	1	TQENVKAVFDAAIRVVLQPPKQK		63.8	162	184	35.8	2.3e-14	22684.2
1711	[1]	1		63	79	645.623	4	1.6	TQENVKAVFDAAIRVVLQPPKQK		63.983	162	184	60.1	4.8e-09	22684.2
1712	[1]	1		63	79	645.623	4	1.6	TQENVKAVFDAAIRVVLQPPKQK		63.983	162	184	58	3.9e-21	22684.2
1713	[1]	1		63	79	645.623	4	1.6	TQENVKAVFDAAIRVVLQPPKQK		64.017	162	184	30.5	6.2e-05	22684.2
1714	[1]	1		63	79	516.7	5	1.2	TQENVKAVFDAAIRVVLQPPKQK		64.067	162	184	46.3	2.2e-07	22684.2
1715	[1]	1		63	79	516.7	5	1.2	TQENVKAVFDAAIRVVLQPPKQK		64.067	162	184	42.5	4.4e-19	22684.2
1716	[1]	1		63	79	645.623	4	1.3	TQENVKAVFDAAIRVVLQPPKQK		64.25	162	184	53	5.4e-08	22684.2
1717	[1]	1		63	79	645.623	4	1.3	TQENVKAVFDAAIRVVLQPPKQK		64.25	162	184	59.5	5.5e-22	22684.2
1718	[1]	1		63	79	516.7	5	1.2	TQENVKAVFDAAIRVVLQPPKQK		64.333	162	184	45.2	1.2e-07	22684.2
1719	[1]	1		63	79	516.7	5	1.2	TQENVKAVFDAAIRVVLQPPKQK		64.333	162	184	43.2	1.8e-18	22684.2
1720	[1]	1		63	79	645.623	4	1.5	TQENVKAVFDAAIRVVLQPPKQK		64.517	162	184	58.1	7.6e-09	22684.2
1721	[1]	1		63	79	645.623	4	1.5	TQENVKAVFDAAIRVVLQPPKQK		64.517	162	184	61.2	1.3e-21	22684.2
1722	[1]	1		63	79	516.7	5	0.82	TQENVKAVFDAAIRVVLQPPKQK		64.6	162	184	49.2	1.7e-07	22684.2
1723	[1]	1		63	79	516.7	5	0.82	TQENVKAVFDAAIRVVLQPPKQK		64.6	162	184	49	1.9e-20	22684.2
1724	[1]	1		63	79	645.623	4	1.5	TQENVKAVFDAAIRVVLQPPKQK		64.767	162	184	56.5	1.3e-22	22684.2
1725	[1]	1		63	79	645.623	4	1.5	TQENVKAVFDAAIRVVLQPPKQK		64.783	162	184	57.2	3.6e-09	22684.2
1726	[1]	1		63	79	516.7	5	1	TQENVKAVFDAAIRVVLQPPKQK		64.867	162	184	44.4	1.2e-07	22684.2
1727	[1]	1		63	79	516.7	5	1	TQENVKAVFDAAIRVVLQPPKQK		64.867	162	184	48.5	9.3e-19	22684.2
1728	[1]	1		63	79	645.623	4	1.5	TQENVKAVFDAAIRVVLQPPKQK		65.05	162	184	52.7	2.9e-08	22684.2
1729	[1]	1		63	79	645.623	4	1.5	TQENVKAVFDAAIRVVLQPPKQK		65.05	162	184	57.7	8.5e-21	22684.2
1730	[1]	1		63	79	516.7	5	1	TQENVKAVFDAAIRVVLQPPKQK		65.133	162	184	43.5	6.1e-07	22684.2
1731	[1]	1		63	79	516.7	5	1	TQENVKAVFDAAIRVVLQPPKQK		65.133	162	184	47.2	1.7e-16	22684.2
1732	[1]	1		63	79	645.623	4	1.3	TQENVKAVFDAAIRVVLQPPKQK		65.317	162	184	61.3	4.2e-09	22684.2
1733	[1]	1		63	79	645.623	4	1.3	TQENVKAVFDAAIRVVLQPPKQK		65.317	162	184	56.4	6.3e-21	22684.2
1734	[1]	1		63	79	516.7	5	1	TQENVKAVFDAAIRVVLQPPKQK		65.4	162	184	45.1	2.3e-07	22684.2
1735	[1]	1		63	79	516.7	5	1	TQENVKAVFDAAIRVVLQPPKQK		65.4	162	184	52.6	7.7e-23	22684.2
1736	[1]	1		63	79	645.623	4	1.2	TQENVKAVFDAAIRVVLQPPKQK		65.567	162	184	62	3.4e-22	22684.2
1737	[1]	1		63	79	645.623	4	1.2	TQENVKAVFDAAIRVVLQPPKQK		65.583	162	184	58.8	5.2e-09	22684.2
1738	[1]	1		63	79	516.7	5	1	TQENVKAVFDAAIRVVLQPPKQK		65.667	162	184	43.7	1.6e-07	22684.2
1739	[1]	1		63	79	516.7	5	1	TQENVKAVFDAAIRVVLQPPKQK		65.667	162	184	38.2	4e-16	22684.2
1740	[1]	1		63	79	645.623	4	1.6	TQENVKAVFDAAIRVVLQPPKQK		65.85	162	184	58.1	5.9e-09	22684.2
1741	[1]	1		63	79	645.623	4	1.6	TQENVKAVFDAAIRVVLQPPKQK		65.85	162	184	49	3e-18	22684.2
1742	[1]	1		63	79	516.699	5	0.43	TQENVKAVFDAAIRVVLQPPKQK		65.933	162	184	42.8	3.7e-07	22684.2
1743	[1]	1		63	79	516.699	5	0.43	TQENVKAVFDAAIRVVLQPPKQK		65.933	162	184	45.2	8.2e-19	22684.2
1744	[1]	1		63	79	645.623	4	1.2	TQENVKAVFDAAIRVVLQPPKQK		66.1	162	184	52.2	2.7e-19	22684.2
1745	[1]	1		63	79	645.623	4	1.2	TQENVKAVFDAAIRVVLQPPKQK		66.117	162	184	53.1	1.5e-08	22684.2
1746	[1]	1		63	79	516.699	5	0.62	TQENVKAVFDAAIRVVLQPPKQK		66.2	162	184	47.4	1.5e-08	22684.2
1747	[1]	1		63	79	516.699	5	0.62	TQENVKAVFDAAIRVVLQPPKQK		66.2	162	184	39.2	2.4e-15	22684.2
1748	[1]	1		63	79	645.623	4	1.6	TQENVKAVFDAAIRVVLQPPKQK		66.367	162	184	59.7	1.5e-20	22684.2
1749	[1]	1		63	79	645.623	4	1.6	TQENVKAVFDAAIRVVLQPPKQK		66.383	162	184	51.4	1.1e-07	22684.2
1750	[1]	1		63	79	516.7	5	0.82	TQENVKAVFDAAIRVVLQPPKQK		66.467	162	184	49.3	5.9e-08	22684.2
1751	[1]	1		63	79	516.7	5	0.82	TQENVKAVFDAAIRVVLQPPKQK		66.467	162	184	52	4.6e-20	22684.2
1752	[1]	1		63	79	645.623	4	1	TQENVKAVFDAAIRVVLQPPKQK		66.633	162	184	58.6	1.5e-08	22684.2
1753	[1]	1		63	79	645.623	4	1	TQENVKAVFDAAIRVVLQPPKQK		66.633	162	184	56.8	9.7e-21	22684.2
1754	[1]	1		63	79	516.7	5	1	TQENVKAVFDAAIRVVLQPPKQK		66.733	162	184	42.4	8.6e-08	22684.2
1755	[1]	1		63	79	516.7	5	1	TQENVKAVFDAAIRVVLQPPKQK		66.733	162	184	37.8	3.5e-16	22684.2
1756	[1]	1		63	79	645.623	4	1.2	TQENVKAVFDAAIRVVLQPPKQK		66.9	162	184	51.7	6.6e-08	22684.2
1757	[1]	1		63	79	645.623	4	1.2	TQENVKAVFDAAIRVVLQPPKQK		66.9	162	184	44.6	4.5e-17	22684.2
1758	[1]	1		63	79	516.699	5	0.62	TQENVKAVFDAAIRVVLQPPKQK		67	162	184	45.2	1e-07	22684.2
1759	[1]	1		63	79	516.699	5	0.62	TQENVKAVFDAAIRVVLQPPKQK		67	162	184	42.6	1.6e-17	22684.2
1760	[1]	1		63	79	645.623	4	1.8	TQENVKAVFDAAIRVVLQPPKQK		67.167	162	184	53	9.3e-09	22684.2
1761	[1]	1		63	79	645.623	4	1.8	TQENVKAVFDAAIRVVLQPPKQK		67.167	162	184	55.5	3.8e-20	22684.2
1762	[1]	1		63	79	516.7	5	0.82	TQENVKAVFDAAIRVVLQPPKQK		67.267	162	184	40.7	8.1e-07	22684.2
1763	[1]	1		63	79	516.7	5	0.82	TQENVKAVFDAAIRVVLQPPKQK		67.267	162	184	33.5	7.3e-11	22684.2
1764	[1]	1		63	79	645.623	4	1.5	TQENVKAVFDAAIRVVLQPPKQK		67.45	162	184	50.6	8.9e-19	22684.2
1765	[1]	1		63	79	645.623	4	1.5	TQENVKAVFDAAIRVVLQPPKQK		67.467	162	184	46.7	1.9e-07	22684.2
1766	[1]	1		63	79	516.699	5	0.62	TQENVKAVFDAAIRVVLQPPKQK		67.533	162	184	45.5	1.3e-16	22684.2
1767	[1]	1		63	79	516.699	5	0.62	TQENVKAVFDAAIRVVLQPPKQK		67.55	162	184	42.2	3e-07	22684.2
1768	[1]	1		63	79	645.623	4	1.5	TQENVKAVFDAAIRVVLQPPKQK		67.733	162	184	58.6	1e-20	22684.2
1769	[1]	1		63	79	645.623	4	1.5	TQENVKAVFDAAIRVVLQPPKQK		67.733	162	184	56.2	2.5e-08	22684.2
1770	[1]	1		63	79	516.7	5	1	TQENVKAVFDAAIRVVLQPPKQK		67.833	162	184	40.5	4.2e-07	22684.2
1771	[1]	1		63	79	516.7	5	1	TQENVKAVFDAAIRVVLQPPKQK		67.833	162	184	46.1	9.6e-15	22684.2
1772	[1]	1		63	79	645.623	4	1.9	TQENVKAVFDAAIRVVLQPPKQK		68	162	184	58.6	6.6e-19	22684.2
1773	[1]	1		63	79	645.623	4	1.9	TQENVKAVFDAAIRVVLQPPKQK		68.017	162	184	51.1	2.4e-08	22684.2
1774	[1]	1		63	79	516.7	5	1.2	TQENVKAVFDAAIRVVLQPPKQK		68.1	162	184	44.9	1.2e-17	22684.2
1775	[1]	1		63	79	516.7	5	1.2	TQENVKAVFDAAIRVVLQPPKQK		68.117	162	184	47.2	6e-08	22684.2
1776	[1]	1		63	79	645.623	4	1.6	TQENVKAVFDAAIRVVLQPPKQK		68.283	162	184	48.6	8.7e-08	22684.2
1777	[1]	1		63	79	645.623	4	1.6	TQENVKAVFDAAIRVVLQPPKQK		68.283	162	184	54.4	1.4e-19	22684.2
1778	[1]	1		63	79	516.699	5	0.62	TQENVKAVFDAAIRVVLQPPKQK		68.383	162	184	42.6	3.3e-17	22684.2
1779	[1]	1		63	79	516.699	5	0.62	TQENVKAVFDAAIRVVLQPPKQK		68.383	162	184	37.7	8e-06	22684.2
1780	[1]	1		63	79	516.699	5	0.62	TQENVKAVFDAAIRVVLQPPKQK		68.667	162	184	23.9	1.7e-12	22684.2
1781	[1]	1		63	79	516.699	5	0.62	TQENVKAVFDAAIRVVLQPPKQK		68.667	162	184	45.9	2.2e-07	22684.2
1782	[1]	1		63	79	645.623	4	1.8	TQENVKAVFDAAIRVVLQPPKQK		68.7	162	184	50	6.2e-19	22684.2
1783	[1]	1		63	79	645.623	4	1.8	TQENVKAVFDAAIRVVLQPPKQK		68.717	162	184	61.1	1.8e-09	22684.2
1784	[1]	1		63	79	516.7	5	1.2	TQENVKAVFDAAIRVVLQPPKQK		68.917	162	184	41	4.1e-06	22684.2
1785	[1]	1		63	79	516.7	5	1.2	TQENVKAVFDAAIRVVLQPPKQK		68.917	162	184	40.1	1.5e-13	22684.2
1786	[1]	1		63	79	645.623	4	1.2	TQENVKAVFDAAIRVVLQPPKQK		68.983	162	184	43.2	4.8e-18	22684.2
1787	[1]	1		63	79	645.623	4	1.2	TQENVKAVFDAAIRVVLQPPKQK		69	162	184	48	2.5e-07	22684.2
1788	[1]	1		63	79	516.699	5	0.43	TQENVKAVFDAAIRVVLQPPKQK		69.2	162	184	34.8	3.1e-15	22684.2
1789	[1]	1		63	79	516.699	5	0.43	TQENVKAVFDAAIRVVLQPPKQK		69.217	162	184	38.2	1.2e-06	22684.2
1790	[1]	1		63	79	645.623	4	1.6	TQENVKAVFDAAIRVVLQPPKQK		69.267	162	184	50	2e-07	22684.2
1791	[1]	1		63	79	645.623	4	1.6	TQENVKAVFDAAIRVVLQPPKQK		69.267	162	184	56.5	1.4e-20	22684.2
1792	[1]	1		63	79	516.7	5	0.82	TQENVKAVFDAAIRVVLQPPKQK		69.483	162	184	39.4	5.7e-06	22684.2
1793	[1]	1		63	79	516.7	5	0.82	TQENVKAVFDAAIRVVLQPPKQK		69.483	162	184	23.2	2.3e-12	22684.2
1794	[1]	1		63	79	645.623	4	0.85	TQENVKAVFDAAIRVVLQPPKQK		69.533	162	184	63.3	1.5e-20	22684.2
1795	[1]	1		63	79	645.623	4	0.85	TQENVKAVFDAAIRVVLQPPKQK		69.55	162	184	51.7	3.8e-08	22684.2
1796	[1]	1		63	79	516.699	5	-0.15	TQENVKAVFDAAIRVVLQPPKQK		69.75	162	184	40.4	1.4e-06	22684.2
1797	[1]	1		63	79	516.699	5	-0.15	TQENVKAVFDAAIRVVLQPPKQK		69.75	162	184	43	4.4e-16	22684.2
1798	[1]	1		63	79	645.623	4	0.85	TQENVKAVFDAAIRVVLQPPKQK		69.917	162	184	51.6	6.7e-08	22684.2
1799	[1]	1		63	79	645.623	4	0.85	TQENVKAVFDAAIRVVLQPPKQK		69.917	162	184	58.3	8.5e-22	22684.2
1800	[1]	1		63	79	516.7	5	1	TQENVKAVFDAAIRVVLQPPKQK		70.05	162	184	49.8	4.4e-08	22684.2
1801	[1]	1		63	79	516.7	5	1	TQENVKAVFDAAIRVVLQPPKQK		70.05	162	184	38.5	2e-13	22684.2
1802	[1]	1		63	79	645.622	4	0.54	TQENVKAVFDAAIRVVLQPPKQK		70.2	162	184	50.9	6.3e-18	22684.2
1803	[1]	1		63	79	645.622	4	0.54	TQENVKAVFDAAIRVVLQPPKQK		70.2	162	184	53.4	1.4e-08	22684.2
1804	[1]	1		63	79	516.699	5	0.24	TQENVKAVFDAAIRVVLQPPKQK		70.317	162	184	44.7	3.4e-07	22684.2
1805	[1]	1		63	79	516.699	5	0.24	TQENVKAVFDAAIRVVLQPPKQK		70.317	162	184	41.5	5.7e-16	22684.2
1806	[1]	1		63	79	645.623	4	0.85	TQENVKAVFDAAIRVVLQPPKQK		70.533	162	184	48.8	6.8e-07	22684.2
1807	[1]	1		63	79	645.623	4	0.85	TQENVKAVFDAAIRVVLQPPKQK		70.533	162	184	39.6	4e-18	22684.2
1808	[1]	1		63	79	516.699	5	0.43	TQENVKAVFDAAIRVVLQPPKQK		70.6	162	184	39.1	1.4e-06	22684.2
1809	[1]	1		63	79	516.699	5	0.43	TQENVKAVFDAAIRVVLQPPKQK		70.6	162	184	39.9	5.8e-16	22684.2
1810	[1]	1		63	79	645.624	4	2.9	TQENVKAVFDAAIRVVLQPPKQK		70.8	162	184	46.1	3.1e-19	22684.2
1811	[1]	1		63	79	645.624	4	2.9	TQENVKAVFDAAIRVVLQPPKQK		70.817	162	184	44.5	8.8e-07	22684.2
1812	[1]	1		63	79	516.699	5	0.43	TQENVKAVFDAAIRVVLQPPKQK		70.867	162	184	40.6	3.7e-16	22684.2
1813	[1]	1		63	79	516.699	5	0.43	TQENVKAVFDAAIRVVLQPPKQK		70.883	162	184	38.9	1.6e-06	22684.2
1814	[1]	1		63	79	645.624	4	2.4	TQENVKAVFDAAIRVVLQPPKQK		71.083	162	184	53.2	8.6e-20	22684.2
1815	[1]	1		63	79	645.624	4	2.4	TQENVKAVFDAAIRVVLQPPKQK		71.083	162	184	55.5	4.9e-08	22684.2
1816	[1]	1		63	79	516.699	5	0.43	TQENVKAVFDAAIRVVLQPPKQK		71.15	162	184	39.4	7.4e-06	22684.2
1817	[1]	1		63	79	516.699	5	0.43	TQENVKAVFDAAIRVVLQPPKQK		71.15	162	184	45.2	1.7e-18	22684.2
1818	[1]	1		63	79	516.699	5	0.62	TQENVKAVFDAAIRVVLQPPKQK		71.45	162	184	37.7	4e-06	22684.2
1819	[1]	1		63	79	516.699	5	0.62	TQENVKAVFDAAIRVVLQPPKQK		71.45	162	184	23.8	7.6e-11	22684.2
1820	[1]	1		63	79	645.623	4	1	TQENVKAVFDAAIRVVLQPPKQK		71.467	162	184	55.3	5.5e-09	22684.2
1821	[1]	1		63	79	645.623	4	1	TQENVKAVFDAAIRVVLQPPKQK		71.467	162	184	44.8	2e-17	22684.2
1822	[1]	1		63	79	516.699	5	0.24	TQENVKAVFDAAIRVVLQPPKQK		71.717	162	184	41.6	3e-19	22684.2
1823	[1]	1		63	79	516.699	5	0.24	TQENVKAVFDAAIRVVLQPPKQK		71.733	162	184	41.4	4.8e-07	22684.2
1824	[1]	1		63	79	645.623	4	1.3	TQENVKAVFDAAIRVVLQPPKQK		71.733	162	184	42.2	2.6e-17	22684.2
1825	[1]	1		63	79	645.623	4	1.3	TQENVKAVFDAAIRVVLQPPKQK		71.75	162	184	51.8	4.5e-08	22684.2
1826	[1]	1		63	79	516.699	5	0.43	TQENVKAVFDAAIRVVLQPPKQK		72.033	162	184	42	3.6e-16	22684.2
1827	[1]	1		63	79	516.699	5	0.43	TQENVKAVFDAAIRVVLQPPKQK		72.05	162	184	44.1	3.9e-07	22684.2
1828	[1]	1		63	79	645.623	4	1.3	TQENVKAVFDAAIRVVLQPPKQK		72.1	162	184	54.4	7.3e-20	22684.2
1829	[1]	1		63	79	645.623	4	1.3	TQENVKAVFDAAIRVVLQPPKQK		72.117	162	184	44.8	6e-07	22684.2
1830	[1]	1		63	79	516.7	5	1	TQENVKAVFDAAIRVVLQPPKQK		72.617	162	184	44.9	2.5e-07	22684.2
1831	[1]	1		63	79	516.7	5	1	TQENVKAVFDAAIRVVLQPPKQK		72.617	162	184	35.5	4.9e-15	22684.2
1832	[1]	1		63	79	516.699	5	0.24	TQENVKAVFDAAIRVVLQPPKQK		72.933	162	184	39.5	3.8e-06	22684.2
1833	[1]	1		63	79	516.699	5	0.24	TQENVKAVFDAAIRVVLQPPKQK		72.933	162	184	16.9	7.1e-10	22684.2
1834	[1]	1		63	79	516.699	5	0.043	TQENVKAVFDAAIRVVLQPPKQK		73.2	162	184	45.1	3.5e-07	22684.2
1835	[1]	1		63	79	516.699	5	0.043	TQENVKAVFDAAIRVVLQPPKQK		73.2	162	184	44.9	2.9e-19	22684.2
1836	[1]	1		63	79	516.699	5	0.62	TQENVKAVFDAAIRVVLQPPKQK		73.467	162	184	42.6	5.7e-18	22684.2
1837	[1]	1		63	79	516.699	5	0.62	TQENVKAVFDAAIRVVLQPPKQK		73.483	162	184	42.9	3.7e-07	22684.2
1838	[1]	1		63	79	516.699	5	0.43	TQENVKAVFDAAIRVVLQPPKQK		73.733	162	184	41.1	7.1e-17	22684.2
1839	[1]	1		63	79	516.699	5	0.43	TQENVKAVFDAAIRVVLQPPKQK		73.75	162	184	44.1	6.7e-07	22684.2
1840	[1]	1		63	79	516.699	5	0.62	TQENVKAVFDAAIRVVLQPPKQK		74.017	162	184	36.4	5e-17	22684.2
1841	[1]	1		63	79	516.699	5	0.62	TQENVKAVFDAAIRVVLQPPKQK		74.033	162	184	42.3	8.9e-07	22684.2
1842	[1]	1		63	79	516.699	5	0.62	TQENVKAVFDAAIRVVLQPPKQK		74.3	162	184	43.5	4.4e-07	22684.2
1843	[1]	1		63	79	516.699	5	0.62	TQENVKAVFDAAIRVVLQPPKQK		74.3	162	184	35.8	1.2e-16	22684.2
1844	[1]	1		63	79	645.623	4	1.8	TQENVKAVFDAAIRVVLQPPKQK		74.417	162	184	48.5	1.7e-20	22684.2
1845	[1]	1		63	79	645.623	4	1.8	TQENVKAVFDAAIRVVLQPPKQK		74.433	162	184	44.8	2.4e-07	22684.2
1846	[1]	1		63	79	516.699	5	-0.15	TQENVKAVFDAAIRVVLQPPKQK		74.6	162	184	39.1	1.4e-16	22684.2
1847	[1]	1		63	79	516.699	5	-0.15	TQENVKAVFDAAIRVVLQPPKQK		74.617	162	184	39	6.7e-07	22684.2
1848	[1]	1		63	79	645.623	4	1.6	TQENVKAVFDAAIRVVLQPPKQK		74.733	162	184	41.8	1.1e-15	22684.2
1849	[1]	1		63	79	645.623	4	1.6	TQENVKAVFDAAIRVVLQPPKQK		74.75	162	184	37.1	7.8e-06	22684.2
1850	[1]	1		63	79	516.699	5	0.43	TQENVKAVFDAAIRVVLQPPKQK		74.9	162	184	43.5	9.7e-19	22684.2
1851	[1]	1		63	79	516.699	5	0.43	TQENVKAVFDAAIRVVLQPPKQK		74.9	162	184	43.5	3.7e-07	22684.2
1852	[1]	1		63	79	516.7	5	1	TQENVKAVFDAAIRVVLQPPKQK		75.317	162	184	35.9	7e-06	22684.2
1853	[1]	1		63	79	516.7	5	1	TQENVKAVFDAAIRVVLQPPKQK		75.317	162	184	31.4	5.6e-11	22684.2
1854	[1]	1		63	79	516.699	5	0.43	TQENVKAVFDAAIRVVLQPPKQK		75.717	162	184	31.2	3.4e-16	22684.2
1855	[1]	1		63	79	516.699	5	0.43	TQENVKAVFDAAIRVVLQPPKQK		75.733	162	184	47.9	1.7e-07	22684.2
1856	[1]	1		63	79	516.699	5	0.043	TQENVKAVFDAAIRVVLQPPKQK		76.083	162	184	38.6	4.2e-06	22684.2
1857	[1]	1		63	79	516.699	5	0.043	TQENVKAVFDAAIRVVLQPPKQK		76.083	162	184	36	2e-16	22684.2
1858	[1]	1		63	79	516.7	5	1.4	TQENVKAVFDAAIRVVLQPPKQK		76.333	162	184	15.2	4.7e-09	22684.2
1859	[1]	1		63	79	516.7	5	1.4	TQENVKAVFDAAIRVVLQPPKQK		76.35	162	184	45.3	1.8e-07	22684.2
1860	[1]	1		63	79	516.699	5	-0.15	TQENVKAVFDAAIRVVLQPPKQK		76.667	162	184	25.4	5.2e-12	22684.2
1861	[1]	1		63	79	516.699	5	-0.15	TQENVKAVFDAAIRVVLQPPKQK		76.683	162	184	41.8	8.5e-07	22684.2
1862	[1]	1		63	79	516.699	5	-0.15	TQENVKAVFDAAIRVVLQPPKQK		82	162	184	34.6	1.2e-05	22684.2
1863	[1]	1		63	79	516.699	5	-0.15	TQENVKAVFDAAIRVVLQPPKQK		82	162	184	26.6	2.6e-12	22684.2
1864	[1]	1		63	79	645.623	4	1.2	TQENVKAVFDAAIRVVLQPPKQK		82.083	162	184	43.8	2.8e-07	22684.2
1865	[1]	1		63	79	645.623	4	1.2	TQENVKAVFDAAIRVVLQPPKQK		82.083	162	184	38	8.5e-18	22684.2
1866	[1]	1		63	79	516.699	5	-0.73	TQENVKAVFDAAIRVVLQPPKQK		82.267	162	184	45.5	1.9e-07	22684.2
1867	[1]	1		63	79	516.699	5	-0.73	TQENVKAVFDAAIRVVLQPPKQK		82.267	162	184	44.6	3.4e-22	22684.2
1868	[1]	1		63	79	645.623	4	0.69	TQENVKAVFDAAIRVVLQPPKQK		82.367	162	184	42.4	2.1e-16	22684.2
1869	[1]	1		63	79	645.623	4	0.69	TQENVKAVFDAAIRVVLQPPKQK		82.383	162	184	45.1	1.3e-06	22684.2
1870	[1]	1		63	79	516.699	5	-0.93	TQENVKAVFDAAIRVVLQPPKQK		82.55	162	184	23.1	1.8e-12	22684.2
1871	[1]	1		63	79	516.699	5	-0.93	TQENVKAVFDAAIRVVLQPPKQK		82.567	162	184	43.1	4.3e-07	22684.2
1872	[1]	1		63	79	645.622	4	0.23	TQENVKAVFDAAIRVVLQPPKQK		82.617	162	184	41.5	5.8e-07	22684.2
1873	[1]	1		63	79	645.622	4	0.23	TQENVKAVFDAAIRVVLQPPKQK		82.617	162	184	44.3	1.3e-18	22684.2
1874	[1]	1		63	79	516.699	5	0.62	TQENVKAVFDAAIRVVLQPPKQK		82.833	162	184	35.8	7e-06	22684.2
1875	[1]	1		63	79	516.699	5	0.62	TQENVKAVFDAAIRVVLQPPKQK		82.833	162	184	23.4	1.9e-13	22684.2
1876	[1]	1		63	79	516.699	5	0.62	TQENVKAVFDAAIRVVLQPPKQK		83.633	162	184	44.1	1.6e-07	22684.2
1877	[1]	1		63	79	516.699	5	0.62	TQENVKAVFDAAIRVVLQPPKQK		83.633	162	184	49.9	1.3e-20	22684.2
1878	[1]	1		63	79	645.623	4	1.6	TQENVKAVFDAAIRVVLQPPKQK		83.65	162	184	60.1	9.2e-10	22684.2
1879	[1]	1		63	79	645.623	4	1.6	TQENVKAVFDAAIRVVLQPPKQK		83.65	162	184	48.1	4.4e-18	22684.2
1880	[1]	1		63	79	431.743	2	1.2	AVFDAAIR		40.583	168	175	34.4	2.4e-07	22684.2
1881	[1]	1		63	79	431.743	2	1.2	AVFDAAIR		40.583	168	175	31.7	4.2e-05	22684.2
1882	[1]	1		63	79	431.743	2	0.46	AVFDAAIR		40.883	168	175	35.5	2.3e-05	22684.2
1883	[1]	1		63	79	431.743	2	0.46	AVFDAAIR		40.883	168	175	32.5	1.5e-07	22684.2
1884	[1]	1		63	79	431.743	2	0.46	AVFDAAIR		41.133	168	175	35.8	1.2e-05	22684.2
1885	[1]	1		63	79	431.743	2	0.46	AVFDAAIR		41.133	168	175	34.4	9.8e-07	22684.2
1886	[1]	1		63	79	431.743	2	-0.24	AVFDAAIR		41.833	168	175	27.4	0.0001	22684.2
1887	[1]	1		63	79	431.743	2	-0.24	AVFDAAIR		41.833	168	175	31.6	3.9e-07	22684.2
1888	[1]	1		63	79	431.743	2	0.69	AVFDAAIR		42.1	168	175	40.1	0.00022	22684.2
1889	[1]	1		63	79	431.743	2	0.69	AVFDAAIR		42.1	168	175	34.7	4.2e-07	22684.2
1890	[1]	1		63	79	431.743	2	0.23	AVFDAAIR		42.4	168	175	44.6	6.8e-05	22684.2
1891	[1]	1		63	79	431.743	2	0.23	AVFDAAIR		42.4	168	175	36.5	6.6e-08	22684.2
1892	[1]	1		63	79	431.743	2	-0.0056	AVFDAAIR		42.65	168	175	35.5	2.2e-07	22684.2
1893	[1]	1		63	79	431.743	2	-0.0056	AVFDAAIR		42.667	168	175	28.2	9.2e-05	22684.2
1894	[1]	1		63	79	431.743	2	-0.47	AVFDAAIR		42.783	168	175	24.9	9.4e-05	22684.2
1895	[1]	1		63	79	431.743	2	-0.47	AVFDAAIR		42.783	168	175	26.9	4.9e-06	22684.2
1896	[1]	1		63	79	431.743	2	0.23	AVFDAAIR		42.95	168	175	36.5	1.3e-07	22684.2
1897	[1]	1		63	79	431.743	2	0.23	AVFDAAIR		42.967	168	175	37.7	0.00014	22684.2
1898	[1]	1		63	79	431.743	2	-0.0056	AVFDAAIR		43.033	168	175	27.8	3.6e-05	22684.2
1899	[1]	1		63	79	431.743	2	-0.0056	AVFDAAIR		43.033	168	175	25.6	5.5e-08	22684.2
1900	[1]	1		63	79	431.743	2	-0.0056	AVFDAAIR		43.217	168	175	28.8	7.6e-05	22684.2
1901	[1]	1		63	79	431.743	2	-0.0056	AVFDAAIR		43.217	168	175	36	1.3e-07	22684.2
1902	[1]	1		63	79	431.743	2	-0.24	AVFDAAIR		43.283	168	175	26.7	4.3e-06	22684.2
1903	[1]	1		63	79	431.743	2	-0.24	AVFDAAIR		43.3	168	175	34.2	1.3e-05	22684.2
1904	[1]	1		63	79	431.743	2	0.69	AVFDAAIR		43.467	168	175	35.6	2.2e-05	22684.2
1905	[1]	1		63	79	431.743	2	0.69	AVFDAAIR		43.467	168	175	37.5	3.4e-07	22684.2
1906	[1]	1		63	79	431.743	2	0.23	AVFDAAIR		43.767	168	175	33.6	1.8e-05	22684.2
1907	[1]	1		63	79	431.743	2	0.23	AVFDAAIR		43.767	168	175	35	2.5e-07	22684.2
1908	[1]	1		63	79	431.743	2	0.69	AVFDAAIR		44.067	168	175	38.1	1.1e-05	22684.2
1909	[1]	1		63	79	431.743	2	0.69	AVFDAAIR		44.067	168	175	35	2.3e-07	22684.2
1910	[1]	1		63	79	431.743	2	1.4	AVFDAAIR		44.35	168	175	37	1.5e-05	22684.2
1911	[1]	1		63	79	431.743	2	1.4	AVFDAAIR		44.35	168	175	34.6	2.9e-07	22684.2
1912	[1]	1		63	79	431.743	2	0.69	AVFDAAIR		44.633	168	175	38.2	3.9e-05	22684.2
1913	[1]	1		63	79	431.743	2	0.69	AVFDAAIR		44.633	168	175	36.8	1.1e-07	22684.2
1914	[1]	1		63	79	431.743	2	0.69	AVFDAAIR		44.917	168	175	39.8	6.1e-05	22684.2
1915	[1]	1		63	79	431.743	2	0.69	AVFDAAIR		44.917	168	175	37.5	1.4e-07	22684.2
1916	[1]	1		63	79	431.743	2	0.92	AVFDAAIR		45.183	168	175	38	5.4e-05	22684.2
1917	[1]	1		63	79	431.743	2	0.92	AVFDAAIR		45.183	168	175	35.3	2.5e-07	22684.2
1918	[1]	1		63	79	431.743	2	0.46	AVFDAAIR		45.45	168	175	30.9	5.7e-05	22684.2
1919	[1]	1		63	79	431.743	2	0.46	AVFDAAIR		45.45	168	175	34.7	2.3e-07	22684.2
1920	[1]	1		63	79	431.743	2	0.46	AVFDAAIR		45.733	168	175	30.7	6.4e-05	22684.2
1921	[1]	1		63	79	431.743	2	0.46	AVFDAAIR		45.733	168	175	36.9	1.7e-07	22684.2
1922	[1]	1		63	79	431.743	2	0.69	AVFDAAIR		46.017	168	175	36.1	7.8e-05	22684.2
1923	[1]	1		63	79	431.743	2	0.69	AVFDAAIR		46.017	168	175	36.8	1.1e-07	22684.2
1924	[1]	1		63	79	431.743	2	0.69	AVFDAAIR		46.317	168	175	34.3	3.6e-07	22684.2
1925	[1]	1		63	79	431.743	2	0.69	AVFDAAIR		46.317	168	175	31.1	7.7e-05	22684.2
1926	[1]	1		63	79	431.743	2	0.69	AVFDAAIR		46.583	168	175	36	5e-05	22684.2
1927	[1]	1		63	79	431.743	2	0.69	AVFDAAIR		46.583	168	175	35.5	1.7e-07	22684.2
1928	[1]	1		63	79	431.743	2	0.69	AVFDAAIR		46.85	168	175	34.8	0.00011	22684.2
1929	[1]	1		63	79	431.743	2	0.69	AVFDAAIR		46.85	168	175	37.9	1.1e-07	22684.2
1930	[1]	1		63	79	431.743	2	0.92	AVFDAAIR		47.133	168	175	33	3.2e-05	22684.2
1931	[1]	1		63	79	431.743	2	0.92	AVFDAAIR		47.133	168	175	35.5	1.6e-07	22684.2
1932	[1]	1		63	79	431.743	2	1.4	AVFDAAIR		47.4	168	175	34.6	0.00013	22684.2
1933	[1]	1		63	79	431.743	2	1.4	AVFDAAIR		47.4	168	175	35.9	1.8e-07	22684.2
1934	[1]	1		63	79	431.744	2	2.3	AVFDAAIR		47.667	168	175	31.1	1.8e-05	22684.2
1935	[1]	1		63	79	431.744	2	2.3	AVFDAAIR		47.667	168	175	35.5	1.6e-07	22684.2
1936	[1]	1		63	79	431.744	2	2.8	AVFDAAIR		47.933	168	175	32.2	0.00021	22684.2
1937	[1]	1		63	79	431.744	2	2.8	AVFDAAIR		47.933	168	175	35.5	1.9e-07	22684.2
1938	[1]	1		63	79	431.743	2	1.6	AVFDAAIR		48.217	168	175	37.5	0.00013	22684.2
1939	[1]	1		63	79	431.743	2	1.6	AVFDAAIR		48.217	168	175	37.1	8.2e-08	22684.2
1940	[1]	1		63	79	431.743	2	1.6	AVFDAAIR		48.483	168	175	28.7	0.00024	22684.2
1941	[1]	1		63	79	431.743	2	1.6	AVFDAAIR		48.483	168	175	35	1.9e-07	22684.2
1942	[1]	1		63	79	431.743	2	0.92	AVFDAAIR		48.75	168	175	32.5	2.6e-08	22684.2
1943	[1]	1		63	79	431.743	2	0.92	AVFDAAIR		48.75	168	175	29.9	0.00015	22684.2
1944	[1]	1		63	79	431.743	2	0.69	AVFDAAIR		49.133	168	175	29.4	0.00032	22684.2
1945	[1]	1		63	79	431.743	2	0.69	AVFDAAIR		49.133	168	175	34.3	3.4e-07	22684.2
1946	[1]	1		63	79	541.992	3	1.3	AVFDAAIRVVLQPPK		57.4	168	182	27.7	9e-11	22684.2
1947	[1]	1		63	79	541.992	3	1.3	AVFDAAIRVVLQPPK		57.4	168	182	47.5	2.8e-09	22684.2
1948	[1]	1		63	79	541.992	3	1.3	AVFDAAIRVVLQPPK		57.667	168	182	40.9	2.1e-08	22684.2
1949	[1]	1		63	79	541.992	3	1.3	AVFDAAIRVVLQPPK		57.667	168	182	31.4	1.2e-10	22684.2
1950	[1]	1		63	79	541.992	3	1.3	AVFDAAIRVVLQPPK		57.933	168	182	31.4	9e-10	22684.2
1951	[1]	1		63	79	541.992	3	1.3	AVFDAAIRVVLQPPK		57.95	168	182	43.6	3.9e-08	22684.2
1952	[1]	1		63	79	541.991	3	0.78	AVFDAAIRVVLQPPK		58.217	168	182	39.9	3.8e-07	22684.2
1953	[1]	1		63	79	541.991	3	0.78	AVFDAAIRVVLQPPK		58.217	168	182	27.4	6.3e-10	22684.2
1954	[1]	1		63	79	470.784	4	1.8	AVFDAAIRVVLQPPKQK		54.117	168	184	59.5	2.1e-08	22684.2
1955	[1]	1		63	79	470.784	4	1.8	AVFDAAIRVVLQPPKQK		54.117	168	184	24.6	3.2e-08	22684.2
1956	[1]	1		63	79	627.376	3	1.6	AVFDAAIRVVLQPPKQK		54.25	168	184	41.1	6.9e-18	22684.2
1957	[1]	1		63	79	627.376	3	1.6	AVFDAAIRVVLQPPKQK		54.25	168	184	41.8	3.3e-07	22684.2
1958	[1]	1		63	79	470.784	4	1.6	AVFDAAIRVVLQPPKQK		54.383	168	184	62.2	2.2e-08	22684.2
1959	[1]	1		63	79	470.784	4	1.6	AVFDAAIRVVLQPPKQK		54.383	168	184	32	9.1e-15	22684.2
1960	[1]	1		63	79	627.376	3	1.6	AVFDAAIRVVLQPPKQK		54.517	168	184	49.8	1.6e-08	22684.2
1961	[1]	1		63	79	627.376	3	1.6	AVFDAAIRVVLQPPKQK		54.517	168	184	46.5	5.9e-18	22684.2
1962	[1]	1		63	79	470.784	4	0.93	AVFDAAIRVVLQPPKQK		54.667	168	184	70.5	1.6e-09	22684.2
1963	[1]	1		63	79	470.784	4	0.93	AVFDAAIRVVLQPPKQK		54.667	168	184	25.6	7.3e-12	22684.2
1964	[1]	1		63	79	627.377	3	1.9	AVFDAAIRVVLQPPKQK		54.783	168	184	43.7	3.6e-18	22684.2
1965	[1]	1		63	79	627.377	3	1.9	AVFDAAIRVVLQPPKQK		54.8	168	184	43.8	1.4e-07	22684.2
1966	[1]	1		63	79	470.784	4	0.93	AVFDAAIRVVLQPPKQK		54.933	168	184	66.5	1.6e-08	22684.2
1967	[1]	1		63	79	470.784	4	0.93	AVFDAAIRVVLQPPKQK		54.933	168	184	38.9	1.5e-15	22684.2
1968	[1]	1		63	79	627.376	3	1.6	AVFDAAIRVVLQPPKQK		55.067	168	184	40.7	2e-07	22684.2
1969	[1]	1		63	79	627.376	3	1.6	AVFDAAIRVVLQPPKQK		55.067	168	184	42.2	1.4e-18	22684.2
1970	[1]	1		63	79	470.784	4	1.1	AVFDAAIRVVLQPPKQK		55.217	168	184	66.2	5e-09	22684.2
1971	[1]	1		63	79	470.784	4	1.1	AVFDAAIRVVLQPPKQK		55.217	168	184	35.8	1.9e-13	22684.2
1972	[1]	1		63	79	627.376	3	1.4	AVFDAAIRVVLQPPKQK		55.35	168	184	42	1.1e-16	22684.2
1973	[1]	1		63	79	627.376	3	1.4	AVFDAAIRVVLQPPKQK		55.367	168	184	48.5	6.3e-08	22684.2
1974	[1]	1		63	79	470.784	4	1.4	AVFDAAIRVVLQPPKQK		55.517	168	184	28	1e-12	22684.2
1975	[1]	1		63	79	470.784	4	1.4	AVFDAAIRVVLQPPKQK		55.517	168	184	61.8	1.2e-07	22684.2
1976	[1]	1		63	79	627.376	3	1.3	AVFDAAIRVVLQPPKQK		55.633	168	184	43.4	1.1e-07	22684.2
1977	[1]	1		63	79	627.376	3	1.3	AVFDAAIRVVLQPPKQK		55.633	168	184	39.4	6.3e-16	22684.2
1978	[1]	1		63	79	470.784	4	1.1	AVFDAAIRVVLQPPKQK		55.8	168	184	28.8	2.5e-13	22684.2
1979	[1]	1		63	79	470.784	4	1.1	AVFDAAIRVVLQPPKQK		55.8	168	184	57.2	1.1e-08	22684.2
1980	[1]	1		63	79	627.376	3	1.1	AVFDAAIRVVLQPPKQK		55.933	168	184	38.2	8.7e-18	22684.2
1981	[1]	1		63	79	627.376	3	1.1	AVFDAAIRVVLQPPKQK		55.933	168	184	46.7	1.7e-07	22684.2
1982	[1]	1		63	79	470.784	4	1.4	AVFDAAIRVVLQPPKQK		56.083	168	184	60.3	4.8e-08	22684.2
1983	[1]	1		63	79	470.784	4	1.4	AVFDAAIRVVLQPPKQK		56.083	168	184	28.9	3.9e-14	22684.2
1984	[1]	1		63	79	470.784	4	1.4	AVFDAAIRVVLQPPKQK		56.383	168	184	39.5	1.6e-15	22684.2
1985	[1]	1		63	79	470.784	4	1.4	AVFDAAIRVVLQPPKQK		56.4	168	184	64.8	9.7e-09	22684.2
1986	[1]	1		63	79	627.376	3	1.3	AVFDAAIRVVLQPPKQK		56.517	168	184	40.5	2.1e-17	22684.2
1987	[1]	1		63	79	627.376	3	1.3	AVFDAAIRVVLQPPKQK		56.533	168	184	39.7	9.5e-07	22684.2
1988	[1]	1		63	79	470.784	4	0.71	AVFDAAIRVVLQPPKQK		56.65	168	184	55.7	8.3e-09	22684.2
1989	[1]	1		63	79	470.784	4	0.71	AVFDAAIRVVLQPPKQK		56.65	168	184	37	1.2e-12	22684.2
1990	[1]	1		63	79	627.376	3	0.81	AVFDAAIRVVLQPPKQK		56.817	168	184	38.7	8.8e-15	22684.2
1991	[1]	1		63	79	627.376	3	0.81	AVFDAAIRVVLQPPKQK		56.833	168	184	40.7	4.7e-07	22684.2
1992	[1]	1		63	79	470.784	4	0.93	AVFDAAIRVVLQPPKQK		56.9	168	184	33.6	3.8e-13	22684.2
1993	[1]	1		63	79	470.784	4	0.93	AVFDAAIRVVLQPPKQK		56.917	168	184	60.1	1.9e-08	22684.2
1994	[1]	1		63	79	627.376	3	0.97	AVFDAAIRVVLQPPKQK		57.083	168	184	34.3	5.3e-13	22684.2
[truncated: 995 more rows]
